# Supplementary material for: Meta-analysis of genome-wide association studies of stable warfarin dose in patients of African ancestry
Source: Blood Adv. 2024 Aug 22;8(20):5248–61. doi: 10.1182/bloodadvances.2024014227 (PMC11493193; doi:10.1182/bloodadvances.2024014227)
Supplement: Supplemental Tables 1-20 [file BLOODA_ADV-2024-014227-mmc2.xlsx]

## Sheet: Supplemental Table 1
Supplemental Table 1. STrengthening the Reporting Of Pharmacogenetic Studies (STROPS) checklist.
Category	#	Criteria	Page No
Title and abstract	1	Provide in the abstract an informative and balanced summary of what was done and what was found.	1, 3
Introduction
Background/rationale	2	Explain the scientific background and rationale for the investigation being reported.	3–4
	3	Provide reasons for choosing the genes and SNPs genotyped.	NA
Objectives	4	State specific objectives, including any prespecified hypotheses.	4
	5	State if the study is the first report of a pharmacogenetic association, a replication	4
		effort, or both.
Methods
Study design	6	Present key elements of study design early in the paper.	5
Setting	7	Describe the setting, locations, and relevant dates, including periods of recruitment, exposure, follow-up, and data collection.	5
Participants	8	Give the eligibility criteria and the sources and methods of selection of participants. For a cohort study, describe methods of follow-up. For a case-control study, state whether true controls or population controls were used. Give the rationale for the choice of cases and controls.	5
	9	Report the drug and regime participants were exposed to and the length of exposure.	5
	10	For a matched case-control study, give matching criteria and the number of controls per case.	NA
	11	Give information on the criteria and methods for selection of subsets of participants from a larger study, when relevant.	5
	12	If other publications report results for the same patient cohort or a subset of the	5
		patient cohort, provide information on this patient cohort overlap and references to the relevant publications.
	13	Report disease/clinical indication of patients using a standardized ontology when	5
		possible.
Variables	14	Clearly define all outcomes, potential confounders, and effect modifiers. Give	5–6
		diagnostic criteria, if applicable.
	15	Provide justification for choice of outcomes.	5–6
	16	Clearly define genetic exposures (genetic variants) using a widely used nomenclature system.	5–6
	17	Report the rs number of each genotyped SNP.	NA
	18	Clearly state how haplotypes or star alleles were defined.	NA
	19	If referring to the minor, major, wild-type, mutant, reference, risk or effect allele of a variant, state which allele this is and for which given population/cohort.	NA
Data sources/ measurement	20	For each variable of interest, give sources of data and details of methods of	6
		assessment (measurement). Describe comparability of assessment methods if there is more than one group.
	21	Describe laboratory methods, including source and storage of DNA, genotyping	6
		methods and platforms (including the allele calling algorithm used, and its version),
		error rates, and call rates. State the laboratory/center where genotyping was done.
		Describe comparability of laboratory methods if there is more than one group.
		Specify whether genotypes were assigned using all of the data from the study
		simultaneously or in smaller batches.
	22	Describe genotype quality control methods and findings.	6
	23	For quantitative outcome variables, specify if any investigation of potential bias resul ting from pharmacotherapy was undertaken. If relevant, describe the nature and magnitude of the potential bias, and explain what approach was used to deal with this.	NA
	24	Report how adherence to treatment was assessed, and report the results of the	Not assessed
		assessment.
Study size	25	Explain how the study size was arrived at, or provide details of the a priori power to detect effect sizes of varying degrees.	11–12
Quantitative variables	26	Explain how quantitative variables (confounders and effect modifiers) were handled in the analyses. If applicable, describe which groupings were chosen, and why.	6
Statistical methods	27	Address the following:
	(a)	Describe methods used to control for confounding.	7
	(b)	Describe any methods used to examine subgroups and interactions.	NA
	(c)	Explain how missing data were addressed.	7
	(d)	Cohort study—If applicable, explain how loss to follow-up was addressed.	NA
	(e)	Case-control study—If applicable, explain how matching of cases and controls was	NA
		addressed.
	(f)	Describe any sensitivity analyses.	8
	28	State whether Hardy–Weinberg equilibrium was considered, and if so, how.	6
	29	Describe any methods used for inferring genotypes or haplotypes.	7
	30	Describe any methods used to assess or address population stratification.	6
	31	Describe any methods used to assess and correct for relatedness among subjects.	6
		Report results of assessments for relatedness.
	32	Describe any methods used to address multiple comparisons or to control risk of	7
		false positive results due to (a) multiple genetic variants, (b) multiple outcomes, and
		(c) multiple assumptions regarding mode of inheritance.
	33	Describe any methods used to adjust for extent of adherence in the analyses.	None
Results
Participants	34	Report the numbers of individuals at each stage of the study—e.g., numbers	8
		potentially eligible, examined for eligibility, confirmed eligible, included in the
		study, completing follow-up, and analyzed.
SNPs	35	Report any SNPs that were excluded from analysis, and provide reasons for these	8–9
		exclusions.
Descriptive data	36	Give characteristics of study participants (e.g., demographic, clinical, social,	8
		ethnicity) and information on potential confounders.
	37	Cohort study—Summarize follow-up time, e.g., average and/or total amount.	NA
	38	Where HWE tests have been undertaken, highlight SNPs that deviate from HWE.	8
	39	Where population stratification is assessed, report the results.	8
Outcome data	40	For a cross-sectional study, report all outcomes (phenotypes) investigated for each	9–10
		genotype category.
	41	If a study includes more than one ethnic group, provide the summary data specified	9
		in (40) per ethnic group.
Main results	42	Give unadjusted estimates, and if applicable, confounder-adjusted estimates and	5–6, 9–10
		their precision (e.g., 95% confidence intervals). Make clear which confounders were
		adjusted for and why they were included.
	43	Report category boundaries when continuous variables were categorized.	NA
Other analyses	44	Report other analyses done—e.g., analyses of subgroups and interactions, and	9
		sensitivity analyses.
	45	If numerous genetic exposures (genetic variants) were examined, summarize results	9–10
		from all analyses undertaken.
	46	If detailed results are available elsewhere, i.e., in supplementary materials, state how	9–10
		they can be accessed.
Discussion
Key results	47	Summarise key results with reference to study objectives.	11–13
Limitations	48	Discuss limitations of the study, taking into account sources of potential bias or imprecision. Discuss both direction and magnitude of any potential bias.	13–15
Interpretation	49	Give a cautious overall interpretation of results considering objectives, limitations, multiplicity of analyses, results from similar studies, and other relevant evidence.	11–15
Generalizability	50	Discuss the generalisability (external validity) of the study results.	15
Other information
Study registration	51	State whether the study has been registered. If the study has been registered, provide details of the registry.	5
Ethical approval	52	Report whether ethical approval was obtained for the collection of genetic data.	5
Funding	53	Give the source of funding and the role of the funders for the present study and, if applicable, for the original study on which the present article is based.	2
Databases	54	State whether databases for the analyzed data are or will become publicly available,	16
		and if so, how they can be accessed.
HWE, Hardy–Weinberg equilibrium; NA, not applicable; rs, reference SNP cluster ID; SNP, single nucleotide polymorphism.

## Sheet: Supplemental Table 2
Supplemental Table 2. SNPs above the nominal significance (1 × 10-5) threshold for War-PATH cohort 1 which comprised 548 black-Africans recruited from Uganda and South Africa.
#	rsID	Chr	Positiona	Geneb	Functional Consequenceb	Reference allele (A)	Alternative allele (B)	Average call	R-squared	Genotyped	MAF	Betac (Standard error)	P-value
1	rs79635982	8	124670339	LOC105375738	non-coding	G	A	0.99776	0.96009	Imputed	0.04471	0.74443 (0.13709)	8.57966e-08
2	rs147661993	8	124671040	LOC105375738	intron	C	T	0.99767	0.9588	Imputed	0.04471	0.74443 (0.13709)	8.57966e-08
3	rs80254920	8	124671145	LOC105375738	intron	C	T	0.99768	0.95888	Imputed	0.04471	0.74443 (0.13709)	8.57966e-08
4	rs114661787	8	124671567	LOC105375738	intron	C	T	0.99768	0.95888	Imputed	0.04471	0.74443 (0.13709)	8.57966e-08
5	rs570076255	8	124671999	LOC105375738	intron	C	T	0.99768	0.95888	Imputed	0.04471	0.74443 (0.13709)	8.57966e-08
6	rs114332088	12	91088079	NA	NA	G	A	0.99127	0.83313	Imputed	0.03558	-0.82201 (0.15188)	9.43417e-08
7	rs116110825	12	91112199	NA	NA	T	C	0.99135	0.83565	Imputed	0.03558	-0.82201 (0.15188)	9.43417e-08
8	rs137944530	8	124672156	LOC105375738	intron	C	T	0.9976	0.96153	Imputed	0.04471	0.73593 (0.13719)	1.21506e-07
9	rs138519380	8	124672351	LOC105375738	intron	C	G	0.9976	0.96153	Imputed	0.04471	0.73593 (0.13719)	1.21506e-07
10	8:124673099:A:ATT	8	124673099	NA	NA	A	ATT	0.99758	0.96122	Imputed	0.04471	0.73593 (0.13719)	1.21506e-07
11	rs149514315	8	124673266	LOC105375738	intron	T	C	0.9976	0.96153	Imputed	0.04471	0.73593 (0.13719)	1.21506e-07
12	8:124673705:G:GGTGTGTGTGTGTGT	8	124673705	NA	NA	G	GGTGTGTGTGTGTGT	0.99755	0.96053	Imputed	0.04471	0.73593 (0.13719)	1.21506e-07
13	rs116309342	8	124673804	LOC105375738	intron	G	A	0.9976	0.96153	Imputed	0.04471	0.73593 (0.13719)	1.21506e-07
14	rs186461662	10	96717149	CYP2C9	intron	G	A	0.99832	0.99236	Imputed	0.21624	-0.37187 (0.06951)	1.30808e-07
15	rs115682927	8	124679800	LOC105375738	500B downstream, downstream	A	G	0.99847	0.97378	Imputed	0.04562	0.72499 (0.13626)	1.52786e-07
16	rs114386710	8	124681348	NA	NA	T	A	0.99876	0.97715	Imputed	0.04562	0.72499 (0.13626)	1.52786e-07
17	9:30695105:C:CA	9	30695105	NA	NA	C	CA	0.99151	0.96577	Imputed	0.29653	-0.32019 (0.06047)	1.7473e-07
18	rs226895	16	19616703	VPS35L	intron	G	A	0.98946	0.92722	Imputed	0.12591	0.44298 (0.08406)	1.99189e-07
19	rs7897904	10	96655880	NA	NA	G	A	0.99949	0.99721	Imputed	0.23358	-0.34931 (0.06745)	3.17323e-07
20	rs116430488	8	124668138	NA	NA	G	A	0.99817	0.96618	Imputed	0.04288	0.72413 (0.13999)	3.27441e-07
21	rs115223714	8	124668337	LOC105375738	2KB upstream, upstream	C	T	0.99824	0.96767	Imputed	0.04288	0.72413 (0.13999)	3.27441e-07
22	rs78279281	8	124668758	LOC105375738	upstream, 2KB upstream	C	A	0.9974	0.95593	Imputed	0.04288	0.72413 (0.13999)	3.27441e-07
23	rs11996554	8	124669480	LOC105375738	upstream, 2KB upstream	G	T	0.9974	0.95593	Imputed	0.04288	0.72413 (0.13999)	3.27441e-07
24	rs74371620	5	126367419	MARCHF3, LOC105379163	non-coding, 2KB upstream, upstream	T	C	0.99993	0.99855	Genotyped	0.05018	0.66457 (0.12876)	3.47057e-07
25	rs143906824	8	124674129	LOC105375738	intron	T	G	0.9977	0.96191	Imputed	0.04562	0.68661 (0.13344)	3.76511e-07
26	rs4143815	9	5468257	CD274, LOC124902114	3 -prime UTR, non-coding, intron, genic downstream	G	C	0.98947	0.69282	Imputed	0.02464	-0.94829 (0.18512)	4.22622e-07
27	rs11997188	8	124675324	LOC105375738	intron	C	T	0.99804	0.96626	Imputed	0.04653	0.67711 (0.13260)	4.5862e-07
28	rs60235169	21	21264420	NA	NA	C	A	0.98905	0.96386	Imputed	0.31296	-0.31621 (0.06203)	4.79529e-07
29	5:102833795:GT:G	5	102833795	NA	NA	GT	G	0.98501	0.95303	Imputed	0.48723	0.28930 (0.05700)	5.36088e-07
30	rs146778029	17	69044810	NA	NA	G	A	0.99839	0.96334	Imputed	0.03102	-0.83452 (0.16541)	6.23685e-07
31	rs192042743	17	69059212	NA	NA	G	A	0.99759	0.94321	Imputed	0.03102	-0.83452 (0.16541)	6.23685e-07
32	rs570615126	17	69061139	NA	NA	C	T	0.99734	0.9379	Imputed	0.03102	-0.83452 (0.16541)	6.23685e-07
33	rs111858414	5	162423277	NA	NA	C	G	0.99775	0.91752	Imputed	0.01916	1.06836 (0.21253)	6.82605e-07
34	21:21264331:A:C	21	21264331	NA	NA	A	C	0.99117	0.97159	Imputed	0.34489	-0.30977 (0.06169)	7.01363e-07
35	rs142947837	5	126456596	NA	NA	A	G	0.99711	0.96168	Imputed	0.06478	0.58789 (0.11711)	7.06701e-07
36	rs139335260	2	153804002	NA	NA	C	G	0.99296	0.71398	Imputed	0.02007	1.01964 (0.20388)	7.75036e-07
37	17:69052752:TA:T	17	69052752	NA	NA	TA	T	0.99619	0.91819	Imputed	0.02646	-0.88939 (0.17792)	7.85044e-07
38	rs535580296	17	14639509	NA	NA	C	G	0.997	0.84534	Imputed	0.01277	1.26200 (0.25345)	8.6409e-07
39	rs145852703	9	7128434	KDM4C	intron, genic downstream	G	A	0.99793	0.92939	Imputed	0.0219	-0.97854 (0.19712)	9.30594e-07
40	rs116625410	10	14168120	FRMD4A	intron, genic upstream	T	C	0.99235	0.73073	Imputed	0.01642	1.11082 (0.22389)	9.43483e-07
41	rs73463991	18	67321260	DOK6	intron, 5 -prime UTR	C	T	0.9961	0.9637	Imputed	0.08485	-0.49407 (0.09962)	9.51946e-07
42	rs7910609	10	96658495	NA	NA	G	A	0.9987	0.98437	Imputed	0.07391	-0.52193 (0.10554)	1.02224e-06
43	rs115503634	9	7104234	KDM4C	intron, genic downstream	C	T	0.99678	0.90736	Imputed	0.02372	-0.93173 (0.18924)	1.13693e-06
44	rs142467472	17	14748278	LINC02096	intron	A	G	0.99906	0.93879	Imputed	0.01186	1.29445 (0.26332)	1.17977e-06
45	9:91021207:AT:A	9	91021207	NA	NA	AT	A	0.98373	0.88876	Imputed	0.13139	0.42806 (0.08713)	1.19791e-06
46	rs291864	5	102831660	NA	NA	C	A	0.98898	0.96666	Imputed	0.47993	0.28059 (0.05714)	1.21213e-06
47	rs57162742	21	21264300	NA	NA	G	A	0.99041	0.96813	Imputed	0.34033	-0.30322 (0.06182)	1.24361e-06
48	rs57904436	21	21264302	NA	NA	G	A	0.99041	0.96813	Imputed	0.34033	-0.30322 (0.06182)	1.24361e-06
49	rs57347316	21	21264329	NA	NA	C	T	0.99102	0.97015	Imputed	0.34033	-0.30322 (0.06182)	1.24361e-06
50	rs79399866	2	105608456	MRPS9-AS2	intron	C	A	0.98907	0.95085	Imputed	0.20347	0.34114 (0.07025)	1.5779e-06
51	rs1594301	2	105609108	MRPS9-AS2	intron	G	A	0.98909	0.95094	Imputed	0.20347	0.34114 (0.07025)	1.5779e-06
52	rs13417229	2	105610108	MRPS9-AS2	intron	A	G	0.98909	0.95094	Imputed	0.20347	0.34114 (0.07025)	1.5779e-06
53	rs10197702	2	105610774	MRPS9-AS2	intron	A	C	0.98897	0.95025	Imputed	0.20347	0.34114 (0.07025)	1.5779e-06
54	rs116241200	4	109874829	COL25A1	intron	G	C	0.9967	0.90964	Imputed	0.03011	-0.77612 (0.15994)	1.60382e-06
55	2:105608590:AT:ATT	2	105608590	NA	NA	AT	ATT	0.98783	0.94459	Imputed	0.20438	0.34037 (0.07014)	1.60476e-06
56	rs522111	10	96141039	NA	NA	C	G	0.98275	0.943	Imputed	0.31843	-0.28898 (0.05958)	1.61989e-06
57	rs79844077	11	42359398	NA	NA	C	G	0.99446	0.96556	Imputed	0.1396	0.40191 (0.08297)	1.67288e-06
58	rs77946050	11	42359679	NA	NA	T	C	0.99446	0.96556	Imputed	0.1396	0.40191 (0.08297)	1.67288e-06
59	rs114215475	11	42364454	NA	NA	A	G	0.99281	0.95911	Imputed	0.1396	0.40191 (0.08297)	1.67288e-06
60	rs182299348	5	180664357	RACK1	intron	T	C	0.99764	0.86465	Imputed	0.01369	1.19338 (0.24652)	1.69766e-06
61	rs182302817	5	180666331	RACK1	intron	C	A	0.99758	0.86329	Imputed	0.01369	1.19338 (0.24652)	1.69766e-06
62	rs291863	5	102831890	NA	NA	T	A	0.98907	0.96697	Imputed	0.48175	0.27655 (0.05713)	1.70194e-06
63	rs55891451	10	96728169	CYP2C9	intron	A	C	0.99545	0.98238	Imputed	0.27464	-0.31252 (0.06458)	1.70973e-06
64	rs151102150	3	106472869	NA	NA	G	C	0.99711	0.92492	Imputed	0.03102	-0.82730 (0.17102)	1.72576e-06
65	rs147593053	3	106478706	NA	NA	C	G	0.99809	0.94798	Imputed	0.03102	-0.82730 (0.17102)	1.72576e-06
66	rs142102838	3	106478722	NA	NA	A	G	0.99809	0.94798	Imputed	0.03102	-0.82730 (0.17102)	1.72576e-06
67	rs145746909	3	106479322	NA	NA	A	G	0.99809	0.94798	Imputed	0.03102	-0.82730 (0.17102)	1.72576e-06
68	rs113296080	3	106496711	NA	NA	C	G	0.99901	0.97403	Imputed	0.03102	-0.82730 (0.17102)	1.72576e-06
69	rs17426429	1	57920416	DAB1	genic upstream, intron	G	A	0.99847	0.92626	Imputed	0.01551	-1.11959 (0.23238)	1.89448e-06
70	rs116163309	5	126331638	MARCHF3	intron	C	A	0.99909	0.98945	Imputed	0.06661	0.56037 (0.11637)	1.91917e-06
71	rs76413366	4	109901699	COL25A1	intron, genic upstream	G	A	0.99718	0.76999	Imputed	0.01186	-1.19039 (0.24723)	1.92355e-06
72	rs77309514	4	109903603	COL25A1	intron, genic upstream	A	T	0.99849	0.87664	Imputed	0.01186	-1.19039 (0.24723)	1.92355e-06
73	rs2280676	4	109904457	COL25A1	intron, genic upstream	C	T	0.99849	0.87664	Imputed	0.01186	-1.19039 (0.24723)	1.92355e-06
74	rs117017463	4	109905435	COL25A1	intron, genic upstream	A	C	0.99808	0.84658	Imputed	0.01186	-1.19039 (0.24723)	1.92355e-06
75	rs185046899	4	109905497	COL25A1	intron, genic upstream	G	A	0.99833	0.86463	Imputed	0.01186	-1.19039 (0.24723)	1.92355e-06
76	rs78259360	4	109907577	COL25A1	intron, genic upstream	T	A	0.9983	0.86256	Imputed	0.01186	-1.19039 (0.24723)	1.92355e-06
77	rs148852760	4	109917639	COL25A1	intron, genic upstream	A	G	0.99803	0.84211	Imputed	0.01186	-1.19039 (0.24723)	1.92355e-06
78	rs142626858	4	109925966	COL25A1	intron, genic upstream	T	C	0.99635	0.71978	Imputed	0.01186	-1.19039 (0.24723)	1.92355e-06
79	rs534122057	9	6888761	KDM4C	genic downstream, genic upstream, intron	A	G	0.99861	0.93656	Imputed	0.02007	-0.98584 (0.20510)	2.00123e-06
80	rs148506571	9	6959807	KDM4C	genic downstream, genic upstream, intron	A	T	0.99949	0.97709	Imputed	0.02007	-0.98584 (0.20510)	2.00123e-06
81	rs115913137	13	114891292	RASA3, LOC107987192	genic upstream, intron, non-coding	G	A	0.995	0.89134	Imputed	0.03102	0.77555 (0.16167)	2.09471e-06
82	rs12628475	22	29606907	EMID1	genic upstream, intron	C	T	0.99665	0.94548	Imputed	0.04745	-0.64979 (0.13552)	2.11776e-06
83	rs150072264	22	29608615	EMID1	genic upstream, intron	C	T	0.99653	0.94406	Imputed	0.04745	-0.64979 (0.13552)	2.11776e-06
84	rs73919264	19	3030984	TLE2	upstream, genic upstream, intron	G	A	0.97974	0.90414	Imputed	0.19161	0.35076 (0.07321)	2.15673e-06
85	rs79636492	7	93527208	NA	NA	C	T	0.99458	0.88898	Imputed	0.0365	0.70739 (0.14768)	2.1653e-06
86	rs55670497	6	30121611	TRIM10	intron, 3 -prime UTR	C	T	0.99984	0.99679	Imputed	0.04927	0.61720 (0.12912)	2.27101e-06
87	rs77460358	10	96560618	CYP2C19	intron	T	G	0.99937	0.99509	Imputed	0.0958	-0.45121 (0.09450)	2.33011e-06
88	rs79187906	10	96560695	CYP2C19	intron	A	G	0.99935	0.99486	Imputed	0.0958	-0.45121 (0.09450)	2.33011e-06
89	rs113684911	10	96562482	CYP2C19	intron	T	C	0.99937	0.99509	Imputed	0.0958	-0.45121 (0.09450)	2.33011e-06
90	15:56343186:C:T	15	56343186	NA	NA	C	T	0.99942	0.96291	Imputed	0.01186	-1.25920 (0.26380)	2.3451e-06
91	rs113931200	7	9654740	NA	NA	G	C	0.99464	0.92695	Imputed	0.06022	-0.56493 (0.11851)	2.41661e-06
92	rs10103402	8	39041390	ADAM32	intron	C	T	0.9936	0.92722	Imputed	0.07299	0.50784 (0.10689)	2.60653e-06
93	rs9487059	6	109634158	CCDC162P	intron	T	C	0.98618	0.94775	Imputed	0.22993	0.31032 (0.06557)	2.84854e-06
94	rs7762891	6	109635253	CCDC162P	intron	A	G	0.98624	0.94799	Imputed	0.22993	0.31032 (0.06557)	2.84854e-06
95	rs7014489	8	39018283	ADAM32	genic upstream, intron	A	G	0.99369	0.92716	Imputed	0.07573	0.49701 (0.10537)	3.06989e-06
96	20:47170206:C:CA	20	47170206	NA	NA	C	CA	0.98097	0.79231	Imputed	0.07117	-0.52093 (0.11065)	3.19655e-06
97	rs114124953	14	71615957	NA	NA	G	C	0.99747	0.94152	Imputed	0.03832	-0.71888 (0.15270)	3.19707e-06
98	rs149677270	14	71620320	NA	NA	C	T	0.99709	0.93276	Imputed	0.03832	-0.71888 (0.15270)	3.19707e-06
99	rs143885561	9	6989327	KDM4C	genic downstream, intron	T	C	0.9997	0.9858	Imputed	0.02099	-0.94943 (0.20172)	3.21718e-06
100	rs79702076	11	5962086	OR56A3	upstream, 2KB upstream	G	T	0.98982	0.88448	Imputed	0.07208	-0.50310 (0.10706)	3.33007e-06
101	rs191893220	2	117113378	LOC105373576	intron, genic downstream	G	C	0.99537	0.71865	Imputed	0.01186	1.23562 (0.26296)	3.33777e-06
102	rs188555133	2	117115674	LOC105373576	intron, genic downstream	G	A	0.99568	0.72953	Imputed	0.01186	1.23562 (0.26296)	3.33777e-06
103	5:180649486:G:T	5	180649486	NA	NA	G	T	0.99813	0.898	Imputed	0.01277	1.20338 (0.25623)	3.37416e-06
104	rs185740445	5	180652331	TRIM41	intron	T	C	0.9994	0.95852	Imputed	0.01277	1.20338 (0.25623)	3.37416e-06
105	rs192378802	5	180667866	RACK1	intron	C	T	0.9978	0.86832	Imputed	0.01277	1.20338 (0.25623)	3.37416e-06
106	rs4405643	18	67323655	DOK6	intron, 5 -prime UTR	T	C	0.9942	0.94714	Imputed	0.08759	-0.46292 (0.09882)	3.57088e-06
107	rs57346149	1	245136715	EFCAB2	coding sequence, genic upstream, intron, missense	A	G	0.99738	0.96845	Imputed	0.06934	0.51621 (0.11021)	3.58073e-06
108	rs73123388	1	245154680	EFCAB2	intron, genic upstream	T	C	0.99976	0.99655	Genotyped	0.06934	0.51621 (0.11021)	3.58073e-06
109	15:56332743:GA:G	15	56332743	NA	NA	GA	G	0.99872	0.93155	Imputed	0.01369	-1.16216 (0.24813)	3.58233e-06
110	1:245142267:CAAT:C	1	245142267	NA	NA	CAAT	C	0.99803	0.9754	Imputed	0.06843	0.51922 (0.11087)	3.58964e-06
111	rs73123304	1	245145472	EFCAB2	intron, genic upstream	C	T	0.9984	0.98016	Imputed	0.06843	0.51922 (0.11087)	3.58964e-06
112	rs73123311	1	245148184	EFCAB2	intron, genic upstream	A	G	0.99888	0.98663	Imputed	0.06843	0.51922 (0.11087)	3.58964e-06
113	rs188920113	11	91002402	NA	NA	C	T	0.99171	0.59548	Imputed	0.01095	-1.28449 (0.27462)	3.692e-06
114	rs1072752	10	96678696	NA	NA	T	C	0.9984	0.97941	Imputed	0.06752	-0.51386 (0.10996)	3.76516e-06
115	rs78909326	10	96679176	NA	NA	G	C	0.9984	0.97931	Imputed	0.06752	-0.51386 (0.10996)	3.76516e-06
116	rs2093433	10	96638896	NA	NA	G	A	1	1	Genotyped	0.06843	-0.51106 (0.10937)	3.76996e-06
117	rs17110321	10	96639896	NA	NA	A	G	0.99996	0.99937	Imputed	0.06843	-0.51106 (0.10937)	3.76996e-06
118	rs78373114	10	96643896	NA	NA	T	A	0.99996	0.99937	Imputed	0.06843	-0.51106 (0.10937)	3.76996e-06
119	rs74154124	10	96651789	NA	NA	A	G	0.99992	0.9988	Imputed	0.06843	-0.51106 (0.10937)	3.76996e-06
120	rs75967316	10	96652252	NA	NA	G	A	0.99992	0.9988	Imputed	0.06843	-0.51106 (0.10937)	3.76996e-06
121	rs117957238	10	96652882	NA	NA	T	G	0.99996	0.99937	Imputed	0.06843	-0.51106 (0.10937)	3.76996e-06
122	rs111941538	10	96652935	NA	NA	G	A	0.99996	0.99937	Imputed	0.06843	-0.51106 (0.10937)	3.76996e-06
123	rs144568218	10	96653801	NA	NA	T	C	0.99987	0.99804	Imputed	0.06843	-0.51106 (0.10937)	3.76996e-06
124	rs148457428	10	96653812	NA	NA	T	G	0.99987	0.99804	Imputed	0.06843	-0.51106 (0.10937)	3.76996e-06
125	rs79356104	10	96653825	NA	NA	A	G	0.99987	0.99804	Imputed	0.06843	-0.51106 (0.10937)	3.76996e-06
126	rs371611349	10	96653917	NA	NA	C	A	0.99993	0.99887	Imputed	0.06843	-0.51106 (0.10937)	3.76996e-06
127	rs147372994	10	96654088	NA	NA	T	G	0.99949	0.99398	Imputed	0.06843	-0.51106 (0.10937)	3.76996e-06
128	rs111389594	10	96654477	NA	NA	A	G	0.99996	0.99937	Imputed	0.06843	-0.51106 (0.10937)	3.76996e-06
129	rs55748010	10	96655042	NA	NA	T	C	0.99996	0.99937	Imputed	0.06843	-0.51106 (0.10937)	3.76996e-06
130	rs375660603	10	96655923	NA	NA	T	A	0.99996	0.99937	Imputed	0.06843	-0.51106 (0.10937)	3.76996e-06
131	rs115725003	10	96663688	NA	NA	C	A	0.99995	0.9992	Imputed	0.06843	-0.51106 (0.10937)	3.76996e-06
132	rs75075655	10	96666317	NA	NA	C	T	0.9999	0.99846	Imputed	0.06843	-0.51106 (0.10937)	3.76996e-06
133	rs111621109	10	96668700	NA	NA	A	G	0.9999	0.99846	Imputed	0.06843	-0.51106 (0.10937)	3.76996e-06
134	rs113977011	10	96669255	NA	NA	A	C	0.9999	0.99846	Imputed	0.06843	-0.51106 (0.10937)	3.76996e-06
135	rs150634872	10	96670080	NA	NA	T	C	0.9999	0.99846	Imputed	0.06843	-0.51106 (0.10937)	3.76996e-06
136	rs56181789	10	96671474	NA	NA	C	T	0.9999	0.99846	Imputed	0.06843	-0.51106 (0.10937)	3.76996e-06
137	rs111540198	10	96672756	NA	NA	T	C	0.99994	0.99912	Imputed	0.06843	-0.51106 (0.10937)	3.76996e-06
138	rs112852699	10	96672874	NA	NA	A	G	0.99994	0.99912	Imputed	0.06843	-0.51106 (0.10937)	3.76996e-06
139	rs145436016	10	96672979	NA	NA	C	G	0.99994	0.99912	Imputed	0.06843	-0.51106 (0.10937)	3.76996e-06
140	rs57829647	10	96674678	NA	NA	G	T	0.99994	0.99912	Imputed	0.06843	-0.51106 (0.10937)	3.76996e-06
141	rs61189394	10	96675513	NA	NA	C	G	0.99989	0.9983	Imputed	0.06843	-0.51106 (0.10937)	3.76996e-06
142	10:96676711:TAA:T	10	96676711	NA	NA	TAA	T	0.99966	0.99485	Imputed	0.06843	-0.51106 (0.10937)	3.76996e-06
143	rs77122985	10	96680701	NA	NA	T	A	0.99982	0.99738	Imputed	0.06843	-0.51106 (0.10937)	3.76996e-06
144	10:96681133:G:A	10	96681133	NA	NA	G	A	0.99982	0.99738	Imputed	0.06843	-0.51106 (0.10937)	3.76996e-06
145	rs74627839	10	96682129	NA	NA	G	C	0.99982	0.99738	Imputed	0.06843	-0.51106 (0.10937)	3.76996e-06
146	rs60378628	10	96683734	NA	NA	G	A	0.99979	0.997	Imputed	0.06843	-0.51106 (0.10937)	3.76996e-06
147	rs4422745	8	39078484	ADAM32	intron	C	T	0.99923	0.99171	Genotyped	0.07117	0.50348 (0.10800)	3.96785e-06
148	rs4733907	8	39029439	ADAM32	intron	A	G	0.99304	0.91928	Imputed	0.07482	0.49406 (0.10601)	3.99825e-06
149	rs9480925	6	109631609	CCDC162P	intron	T	C	0.99149	0.96666	Imputed	0.23723	0.30258 (0.06496)	4.04674e-06
150	rs140538838	6	73778738	KCNQ5	intron	A	T	0.99481	0.71905	Imputed	0.01186	-1.23006 (0.26422)	4.08913e-06
151	rs145631343	6	73778938	KCNQ5	intron	A	G	0.99481	0.71905	Imputed	0.01186	-1.23006 (0.26422)	4.08913e-06
152	rs115358067	6	73779378	KCNQ5	intron	G	A	0.99481	0.71905	Imputed	0.01186	-1.23006 (0.26422)	4.08913e-06
153	rs151331980	20	19029677	LOC102724734, LOC107985442	intron	A	G	0.99842	0.91529	Imputed	0.01369	-1.15512 (0.24820)	4.11615e-06
154	rs10448060	8	39048741	ADAM32	intron	G	A	0.9933	0.9226	Imputed	0.07208	0.49874 (0.10748)	4.38881e-06
155	rs6474115	8	39051522	ADAM32	intron	A	G	0.99325	0.91961	Imputed	0.07208	0.49874 (0.10748)	4.38881e-06
156	rs10111728	8	39051901	ADAM32	intron	A	G	0.99244	0.90959	Imputed	0.07208	0.49874 (0.10748)	4.38881e-06
157	rs4733909	8	39056501	ADAM32	intron	G	T	0.99332	0.91947	Imputed	0.07208	0.49874 (0.10748)	4.38881e-06
158	rs115133174	8	5228385	NA	NA	G	A	0.99102	0.68058	Imputed	0.02099	-0.86955 (0.18750)	4.44279e-06
159	rs145093033	5	123952742	NA	NA	G	A	0.99975	0.98924	Imputed	0.02099	-0.94578 (0.20395)	4.44808e-06
160	rs75854734	5	123952797	NA	NA	A	G	0.99979	0.99018	Genotyped	0.02099	-0.94578 (0.20395)	4.44808e-06
161	rs112079955	5	123955382	NA	NA	C	T	0.99928	0.97189	Imputed	0.02099	-0.94578 (0.20395)	4.44808e-06
162	rs76386590	5	126218179	MARCHF3	intron, genic downstream	G	C	0.99661	0.98012	Imputed	0.14416	0.38741 (0.08364)	4.55774e-06
163	rs115257192	5	82671410	NA	NA	A	G	0.99983	0.99278	Genotyped	0.02281	-0.85717 (0.18510)	4.58647e-06
164	rs62131809	2	29681656	ALK	intron, genic upstream	A	T	0.99463	0.96717	Imputed	0.1396	0.39263 (0.08489)	4.70594e-06
165	rs536716262	11	71365531	NA	NA	T	A	0.97271	0.57322	Imputed	0.03467	-0.70866 (0.15328)	4.74548e-06
166	rs79171839	4	109930651	COL25A1	intron, genic upstream	A	C	0.99154	0.61435	Imputed	0.01642	-0.99619 (0.21550)	4.75977e-06
167	rs117407238	4	109933900	COL25A1	intron, genic upstream	A	G	0.99137	0.60395	Imputed	0.01642	-0.99619 (0.21550)	4.75977e-06
168	rs150207337	4	109934352	COL25A1	intron, genic upstream	T	C	0.99137	0.60395	Imputed	0.01642	-0.99619 (0.21550)	4.75977e-06
169	rs111540558	1	245131780	EFCAB2, LOC101928068, LOC124900416	upstream, non-coding, 2KB upstream	G	A	0.99164	0.90135	Imputed	0.06569	0.51755 (0.11234)	5.11825e-06
170	rs187274239	21	41069432	NA	NA	C	T	0.99714	0.91389	Imputed	0.02464	-0.81044 (0.17614)	5.25869e-06
171	rs544881362	21	41069546	NA	NA	T	C	0.99714	0.91389	Imputed	0.02464	-0.81044 (0.17614)	5.25869e-06
172	rs113709826	21	41069631	NA	NA	A	G	0.99714	0.91063	Imputed	0.02464	-0.81044 (0.17614)	5.25869e-06
173	rs17108666	14	71352456	NA	NA	A	C	0.99925	0.9855	Imputed	0.04653	-0.61870 (0.13449)	5.27719e-06
174	rs10204285	2	105612737	MRPS9-AS2	intron	A	G	0.99654	0.98278	Imputed	0.20164	0.32157 (0.06992)	5.30234e-06
175	rs57825929	2	105607454	MRPS9-AS2	intron	C	T	0.98864	0.94128	Imputed	0.16515	0.34438 (0.07495)	5.41489e-06
176	3:5039646:GGA:GGAGA	3	5039646	NA	NA	GGA	GGAGA	0.99496	0.72971	Imputed	0.01277	-1.16550 (0.25379)	5.47913e-06
177	rs73121673	1	245133600	EFCAB2, LOC101928068, LOC124900416	intron, genic upstream, non-coding, upstream	C	T	0.99247	0.90809	Imputed	0.06661	0.51235 (0.11171)	5.63672e-06
178	rs916342	22	29604310	EMID1	genic upstream, intron	C	T	0.99739	0.95917	Imputed	0.04653	-0.62808 (0.13706)	5.72806e-06
179	rs73882499	22	29605571	EMID1	genic upstream, intron	G	A	0.99751	0.9614	Imputed	0.04653	-0.62808 (0.13706)	5.72806e-06
180	rs140462992	2	34356421	LINC01317	intron	G	A	0.99981	0.98158	Imputed	0.01004	-1.21288 (0.26478)	5.77929e-06
181	rs138173531	3	106501801	NA	NA	C	T	0.9982	0.95668	Imputed	0.03193	-0.77212 (0.16859)	5.80455e-06
182	rs111365596	3	106510461	NA	NA	G	C	0.99852	0.96361	Imputed	0.03193	-0.77212 (0.16859)	5.80455e-06
183	rs143021702	3	106510807	NA	NA	T	G	0.99852	0.96361	Imputed	0.03193	-0.77212 (0.16859)	5.80455e-06
184	5:126220709:C:A	5	126220709	NA	NA	C	A	0.99658	0.98007	Imputed	0.14507	0.38195 (0.08343)	5.85463e-06
185	rs35303320	5	178705196	ADAMTS2	genic upstream, intron	A	G	0.98253	0.90322	Imputed	0.15785	-0.36326 (0.07950)	6.09068e-06
186	rs140065707	1	43052920	CCDC30, LOC124904162	intron, genic downstream	G	A	0.99866	0.91037	Imputed	0.01277	-1.19129 (0.26083)	6.14664e-06
187	rs41432649	1	43111721	CCDC30, LOC124904162	intron, genic downstream	A	G	0.99907	0.94414	Imputed	0.01277	-1.19129 (0.26083)	6.14664e-06
188	rs138773533	2	60581727	NA	NA	C	G	0.99135	0.64909	Imputed	0.01916	0.92262 (0.20201)	6.14986e-06
189	16:19607603:A:AT	16	19607603	NA	NA	A	AT	0.92959	0.68671	Imputed	0.15967	0.34989 (0.07662)	6.16074e-06
190	rs151043741	8	126992223	NA	NA	T	C	0.99849	0.96304	Imputed	0.03376	-0.70876 (0.15521)	6.16925e-06
191	10:96154904:C:CT	10	96154904	NA	NA	C	CT	0.97243	0.91004	Imputed	0.34945	-0.26396 (0.05782)	6.21682e-06
192	10:96143280:C:CT	10	96143280	NA	NA	C	CT	0.93513	0.79385	Imputed	0.32482	-0.26842 (0.05882)	6.24954e-06
193	rs559170392	15	56442242	RFX7, LOC124903498	intron	C	T	0.99855	0.89813	Imputed	0.01095	-1.26101 (0.27646)	6.31898e-06
194	rs79156708	13	113430041	ATP11A, LOC124903253	intron, upstream, 2KB upstream	A	G	0.99893	0.98989	Imputed	0.09489	0.43458 (0.09529)	6.34156e-06
195	rs542541132	21	41049636	NA	NA	G	A	0.9957	0.83031	Imputed	0.02281	-0.83316 (0.18271)	6.35717e-06
196	rs78995530	2	233488940	EFHD1	genic upstream, intron	C	T	0.99133	0.79402	Imputed	0.03193	0.74877 (0.16420)	6.3576e-06
197	rs113458205	1	153658009	NPR1	intron	G	A	0.99485	0.95039	Imputed	0.08485	0.48839 (0.10711)	6.37008e-06
198	5:126269771:TTCTTTAATGGCA:T	5	126269771	NA	NA	TTCTTTAATGGCA	T	0.99854	0.9902	Imputed	0.12956	0.39389 (0.08644)	6.45136e-06
199	rs140575326	6	157788292	NA	NA	A	C	0.99315	0.76793	Imputed	0.01825	-0.89732 (0.19701)	6.51113e-06
200	rs143590989	14	71700236	NA	NA	G	T	0.99761	0.93149	Imputed	0.0292	-0.78722 (0.17291)	6.56805e-06
201	14:71668116:A:AAG	14	71668116	NA	NA	A	AAG	0.98472	0.76813	Imputed	0.04927	-0.61774 (0.13568)	6.57092e-06
202	rs182804050	1	187612660	NA	NA	G	A	0.99867	0.91366	Imputed	0.01369	1.13582 (0.24952)	6.59515e-06
203	rs187179461	1	187612770	NA	NA	G	A	0.99867	0.91366	Imputed	0.01369	1.13582 (0.24952)	6.59515e-06
204	16:28199992:CAAAAAAAAAAAAAAA:C	16	28199992	NA	NA	CAAAAAAAAAAAAAAA	C	0.94949	0.83383	Imputed	0.30931	-0.29358 (0.06450)	6.61255e-06
205	rs113362888	13	36368230	DCLK1	genic downstream, intron	G	T	0.99908	0.9912	Genotyped	0.1031	-0.43051 (0.09460)	6.62693e-06
206	rs74959558	14	77660727	TMEM63C	intron	A	G	0.99475	0.97712	Imputed	0.27555	-0.29102 (0.06397)	6.6683e-06
207	rs57985342	5	126245844	MARCHF3	intron, genic downstream	A	G	0.99915	0.99432	Imputed	0.14416	0.37988 (0.08353)	6.7197e-06
208	rs4670015	2	14803113	NA	NA	T	G	0.97926	0.78923	Imputed	0.08212	-0.46587 (0.10248)	6.78252e-06
209	rs76757784	10	96568760	CYP2C19	intron	C	T	0.99895	0.99172	Imputed	0.09033	-0.44505 (0.09795)	6.85769e-06
210	rs9487056	6	109629477	CCDC162P	intron	A	C	0.99159	0.96676	Imputed	0.23814	0.29349 (0.06461)	6.89711e-06
211	9:30941021:G:GT	9	30941021	NA	NA	G	GT	0.99264	0.96847	Imputed	0.18887	-0.33158 (0.07304)	6.98005e-06
212	rs28422940	5	142200509	ARHGAP26	genic upstream, intron	G	A	0.99987	0.99621	Imputed	0.03558	0.71700 (0.15800)	7.02658e-06
213	rs7753882	6	109623460	CCDC162P	intron	C	G	0.99562	0.98078	Imputed	0.23905	0.29255 (0.06456)	7.2391e-06
214	rs1008083	6	109626979	CCDC162P	intron	C	T	0.99421	0.97513	Imputed	0.23905	0.29255 (0.06456)	7.2391e-06
215	rs76727530	7	93514202	NA	NA	C	T	0.99595	0.91491	Imputed	0.0365	0.68687 (0.15169)	7.35112e-06
216	rs75572365	8	108413837	ANGPT1	intron, genic upstream	G	A	0.99921	0.93737	Imputed	0.01004	-1.34055 (0.29629)	7.47549e-06
217	rs60068645	5	126256833	MARCHF3	intron	G	A	0.99913	0.99474	Imputed	0.14507	0.37776 (0.08355)	7.5831e-06
218	rs139082303	3	106492353	NA	NA	C	A	0.99799	0.9482	Imputed	0.03011	-0.78340 (0.17329)	7.60715e-06
219	rs143277680	3	106492700	NA	NA	A	C	0.99799	0.9482	Imputed	0.03011	-0.78340 (0.17329)	7.60715e-06
220	rs531058391	3	106496399	NA	NA	T	A	0.9981	0.95167	Imputed	0.03011	-0.78340 (0.17329)	7.60715e-06
221	rs111461000	3	106501236	NA	NA	T	C	0.99786	0.9491	Imputed	0.03011	-0.78340 (0.17329)	7.60715e-06
222	rs186793954	8	144497927	MAFA-AS1	2KB upstream, upstream	A	G	0.99756	0.93732	Imputed	0.02828	0.78158 (0.17301)	7.71943e-06
223	rs145011848	8	144497935	MAFA-AS1	upstream, 2KB upstream	G	T	0.99756	0.93732	Imputed	0.02828	0.78158 (0.17301)	7.71943e-06
224	rs547149668	8	144497958	MAFA-AS1	2KB upstream, upstream	T	C	0.99756	0.93732	Imputed	0.02828	0.78158 (0.17301)	7.71943e-06
225	3:36012735:T:TA	3	36012735	NA	NA	T	TA	0.99792	0.8751	Imputed	0.01186	-1.18571 (0.26249)	7.73124e-06
226	rs7702857	5	30827510	NA	NA	G	A	0.99736	0.98167	Imputed	0.09763	0.43715 (0.09685)	7.85571e-06
227	rs77060726	2	29675103	ALK	intron, genic upstream	C	A	0.99595	0.96654	Imputed	0.12774	0.40267 (0.08923)	7.88019e-06
228	rs62131804	2	29675371	ALK	intron, genic upstream	T	C	0.99595	0.96654	Imputed	0.12774	0.40267 (0.08923)	7.88019e-06
229	16:70227598:AT:A	16	70227598	NA	NA	AT	A	0.9741	0.35781	Imputed	0.01734	-1.00297 (0.22252)	8.08073e-06
230	10:96311856:AACC:A	10	96311856	NA	NA	AACC	A	0.99962	0.99378	Imputed	0.06022	-0.52467 (0.11642)	8.10541e-06
231	rs78573747	10	96315502	HELLS	intron, genic upstream	C	T	0.99965	0.99433	Imputed	0.06022	-0.52467 (0.11642)	8.10541e-06
232	rs183743196	2	117095075	LOC105373576	intron, genic downstream	G	T	0.99757	0.82626	Imputed	0.01277	1.14635 (0.25438)	8.11729e-06
233	rs4526575	1	176418091	NA	NA	A	T	0.96521	0.85188	Imputed	0.22263	0.31451 (0.06980)	8.14487e-06
234	4:145035617:T:TTTTG	4	145035617	NA	NA	T	TTTTG	0.99213	0.80868	Imputed	0.02828	-0.76312 (0.16947)	8.24798e-06
235	rs62131807	2	29678944	ALK	intron, genic upstream	G	A	0.9969	0.97877	Imputed	0.13412	0.38956 (0.08656)	8.3295e-06
236	rs116812918	2	105608001	MRPS9-AS2	intron	G	A	0.99079	0.95126	Imputed	0.16606	0.33711 (0.07491)	8.35434e-06
237	rs10182032	2	105609633	MRPS9-AS2	intron	C	T	0.99079	0.95122	Imputed	0.16606	0.33711 (0.07491)	8.35434e-06
238	rs12712192	2	105610187	MRPS9-AS2	intron	T	A	0.99081	0.95137	Imputed	0.16606	0.33711 (0.07491)	8.35434e-06
239	rs56317429	4	129354170	LINC02615	intron	A	C	0.98407	0.70125	Imputed	0.03285	-0.71237 (0.15833)	8.37878e-06
240	rs376120611	4	109785932	COL25A1	intron	T	A	0.99536	0.83489	Imputed	0.01916	-0.87588 (0.19471)	8.41402e-06
241	rs370835759	4	109788763	COL25A1	intron	A	G	0.99537	0.83528	Imputed	0.01916	-0.87588 (0.19471)	8.41402e-06
242	rs10045402	5	142194825	ARHGAP26	intron, genic upstream	C	T	0.99725	0.92187	Imputed	0.0292	0.77509 (0.17244)	8.55439e-06
243	rs12891936	14	71682118	NA	NA	G	A	0.9986	0.9745	Imputed	0.04836	-0.61589 (0.13710)	8.64564e-06
244	9:87550687:TTTTG:T	9	87550687	NA	NA	TTTTG	T	0.99902	0.9779	Imputed	0.02828	-0.78854 (0.17555)	8.66805e-06
245	rs6932088	6	102202324	GRIK2	intron	T	C	0.99908	0.99695	Genotyped	0.29471	0.29486 (0.06572)	8.86772e-06
246	rs141104533	9	73412354	TRPM3	intron	A	C	0.99633	0.79322	Imputed	0.01095	-1.23330 (0.27492)	8.89708e-06
247	rs7834886	8	39013474	ADAM32	genic upstream, intron	G	T	0.9934	0.9216	Imputed	0.07117	0.49200 (0.10967)	8.89931e-06
248	8:39020994:AAAT:A	8	39020994	NA	NA	AAAT	A	0.99358	0.92433	Imputed	0.07117	0.49200 (0.10967)	8.89931e-06
249	rs140650850	8	127006006	NA	NA	A	G	0.99678	0.93166	Imputed	0.03285	-0.70468 (0.15711)	8.93473e-06
250	rs2265362	10	96144889	NA	NA	A	G	0.98071	0.93648	Imputed	0.3239	-0.26627 (0.05937)	8.93768e-06
251	5:126418816:GA:G	5	126418816	NA	NA	GA	G	0.99955	0.99638	Imputed	0.10128	0.42375 (0.09448)	8.94286e-06
252	rs6759672	2	41121314	LOC105374497	intron, non-coding	C	A	0.99907	0.99368	Imputed	0.1688	-0.33663 (0.07516)	9.19297e-06
253	rs141964925	6	130986916	NA	NA	A	G	0.99986	0.99032	Imputed	0.01277	1.13533 (0.25369)	9.34662e-06
254	rs116114978	3	195835484	NA	NA	G	A	0.99733	0.93873	Imputed	0.03558	-0.70102 (0.15674)	9.46011e-06
255	rs73379461	15	35380080	LOC105370765	intron	C	T	0.99996	0.99985	Genotyped	0.39234	0.26604 (0.05950)	9.50764e-06
256	rs73379462	15	35380114	LOC105370765	intron	G	A	0.99927	0.99698	Imputed	0.39234	0.26604 (0.05950)	9.50764e-06
257	rs9831410	3	83099986	NA	NA	C	T	0.99164	0.97241	Imputed	0.30474	0.27961 (0.06258)	9.66459e-06
258	rs34031504	1	98914134	NA	NA	T	C	0.97542	0.9167	Imputed	0.28285	-0.28360 (0.06351)	9.76044e-06
259	rs10833281	11	20318347	NA	NA	G	T	0.99726	0.98932	Genotyped	0.31387	-0.27790 (0.06225)	9.81334e-06
aHuman assembly GRCh37 (hg19).
bThe primary locus gene and functional consequence (SNP location on gene) were taken from dbSNP (https://www.ncbi.nlm.nih.gov/snp/?term={snp of interest}), where links to the full gene names can also be obtained.
cCoefficient of the alternative allele relative to the reference allele.
Abbreviations: Chr = chromosome, MAF = minor allele frequency, NA = not applicable (e.g. for intergenic genes or SNPs without rsID numbers), rsID = reference SNP cluster ID (where unavailable, the position-based ID is provided), UTR = untranslated region.

## Sheet: Supplemental Table 3
Supplemental Table 3. SNPs above the nominal significance (1 × 10-5) threshold for War-PATH cohort 2 which comprised 214 black-Africans from South Africa and Zimbabwe.
#	rsID	Chr	Positiona	Geneb	Functional Consequenceb	Reference allele (A)	Alternative allele (B)	Average call	R-squared	Genotyped	MAF	Betac (Standard error)	P-value
1	rs10195730	2	71268031	NA	NA	T	A	0.99717	0.9673	Imputed	0.08411	-0.94453 (0.16115)	1.90539e-08
2	rs10183160	2	71268059	NA	NA	C	T	0.99939	0.99222	Genotyped	0.08411	-0.94453 (0.16115)	1.90539e-08
3	rs77196047	19	56501356	NA	NA	A	G	0.99928	0.99596	Imputed	0.21963	0.56228 (0.10503)	2.39008e-07
4	rs111992910	19	56502206	NA	NA	T	C	0.99844	0.99322	Imputed	0.21963	0.56228 (0.10503)	2.39008e-07
5	rs12462992	19	56499798	NLRP8	3 -prime UTR	A	G	0.99945	0.99674	Imputed	0.21028	0.58334 (0.10957)	2.75167e-07
6	rs7246650	19	56500162	NLRP8	500B downstream, downstream	G	A	0.99993	0.99959	Genotyped	0.21028	0.58334 (0.10957)	2.75167e-07
7	rs7246547	19	56500236	NLRP8	500B downstream, downstream	C	T	0.99945	0.99674	Imputed	0.21028	0.58334 (0.10957)	2.75167e-07
8	rs75000802	19	56502718	NA	NA	T	C	0.99746	0.9885	Imputed	0.21262	0.57466 (0.10830)	2.99809e-07
9	rs16909306	8	82439221	FABP12, LOC101927118	intron	A	G	0.99884	0.99676	Genotyped	0.28271	-0.52487 (0.09973)	3.6827e-07
10	rs76252160	19	56501118	NA	NA	G	A	0.99946	0.99677	Imputed	0.20794	0.57503 (0.10994)	4.30552e-07
11	19:56502720:C:A	19	56502720	NA	NA	C	A	0.9966	0.98375	Imputed	0.21028	0.56554 (0.10899)	5.23801e-07
12	rs16909302	8	82435456	LOC101927118	intron, non-coding	A	G	0.99904	0.99697	Genotyped	0.28505	-0.51106 (0.09898)	5.91632e-07
13	rs11671217	19	56502957	NA	NA	A	C	0.99813	0.98957	Imputed	0.20561	0.55999 (0.10914)	6.88063e-07
14	rs3829091	9	23805486	ELAVL2	intron, genic upstream	A	G	0.97989	0.84041	Imputed	0.0771	0.92652 (0.18169)	7.96883e-07
15	rs12339681	9	105514714	NA	NA	A	G	0.99729	0.92617	Imputed	0.02804	-1.41269 (0.27737)	8.2089e-07
16	3:100905610:A:AT	3	100905610	NA	NA	A	AT	0.99457	0.97013	Imputed	0.17757	0.58915 (0.11608)	8.91216e-07
17	rs906381	3	100906008	NA	NA	G	A	0.99483	0.97083	Imputed	0.17757	0.58915 (0.11608)	8.91216e-07
18	rs348891	3	100904102	NA	NA	G	A	0.99603	0.97584	Imputed	0.1729	0.58869 (0.11614)	9.19679e-07
19	rs4440103	3	100906945	NA	NA	A	T	0.99312	0.96769	Imputed	0.1729	0.58988 (0.11648)	9.38887e-07
20	rs62155795	2	84473714	LOC107985905	intron	C	T	0.99193	0.97259	Imputed	0.41822	0.46555 (0.09243)	1.0673e-06
21	rs187351	3	100907478	NA	NA	T	C	0.99727	0.98269	Imputed	0.16589	0.60551 (0.12030)	1.08448e-06
22	rs348862	3	100908066	NA	NA	A	G	0.99878	0.99258	Genotyped	0.16589	0.60551 (0.12030)	1.08448e-06
23	9:20532316:A:AAT	9	20532316	NA	NA	A	AAT	0.99711	0.96839	Imputed	0.08879	-0.77753 (0.15451)	1.08913e-06
24	rs114026831	15	52099630	TMOD2	intron	C	T	0.99565	0.92479	Imputed	0.04206	1.21982 (0.24254)	1.10392e-06
25	rs148295592	9	83093926	NA	NA	G	C	0.99505	0.82994	Imputed	0.01869	-1.71164 (0.34132)	1.18086e-06
26	rs7525741	1	90142260	LRRC8C	intron, genic upstream	A	G	0.99926	0.98592	Genotyped	0.04673	1.11347 (0.22264)	1.25723e-06
27	rs114039631	2	188788910	NA	NA	A	G	0.99582	0.93349	Genotyped	0.04673	1.11077 (0.22214)	1.26193e-06
28	rs114329222	2	188793837	NA	NA	A	T	0.99866	0.97566	Imputed	0.04673	1.11077 (0.22214)	1.26193e-06
29	rs116455907	2	188798058	NA	NA	C	T	0.99863	0.97391	Imputed	0.04673	1.11077 (0.22214)	1.26193e-06
30	rs115928551	2	188798059	NA	NA	A	G	0.99862	0.9738	Imputed	0.04673	1.11077 (0.22214)	1.26193e-06
31	8:40666798:ACAATGGACATAAAGATGGGAT:A	8	40666798	NA	NA	ACAATGGACATAAAGATGGGAT	A	0.99803	0.99186	Imputed	0.32944	0.46748 (0.09371)	1.33358e-06
32	rs12997918	2	84495819	LOC107985905	intron	G	A	0.9906	0.96515	Imputed	0.30374	0.48185 (0.09675)	1.38384e-06
33	rs148835132	19	46085429	OPA3	intron	T	A	0.99637	0.97063	Imputed	0.11215	0.66474 (0.13351)	1.39189e-06
34	22:18875906:CT:C	22	18875906	NA	NA	CT	C	0.86118	0.4725	Imputed	0.20794	-0.56908 (0.11441)	1.42323e-06
35	rs556573710	2	202871374	NA	NA	G	A	0.99948	0.973	Imputed	0.01869	-1.69188 (0.34279)	1.69704e-06
36	rs832712	12	47616570	PCED1B	intron	G	T	0.99201	0.96412	Imputed	0.19392	-0.60497 (0.12296)	1.82318e-06
37	rs10188753	2	208649423	NA	NA	G	A	0.99507	0.98214	Genotyped	0.34579	0.48650 (0.09896)	1.8542e-06
38	rs76576643	2	31553788	NA	NA	G	A	0.99535	0.8854	Imputed	0.02804	1.36052 (0.27675)	1.85616e-06
39	rs12439894	15	24422599	LOC105370732, LOC105370733	genic downstream, intron, genic upstream	A	G	0.98071	0.91922	Imputed	0.27804	0.50027 (0.10179)	1.86766e-06
40	rs348888	3	100903674	NA	NA	A	C	0.9977	0.98725	Genotyped	0.17757	0.56730 (0.11620)	2.16345e-06
41	3:100903728:A:AG	3	100903728	NA	NA	A	AG	0.99609	0.97674	Imputed	0.17757	0.56730 (0.11620)	2.16345e-06
42	rs348889	3	100903998	NA	NA	A	T	0.99609	0.97674	Imputed	0.17757	0.56730 (0.11620)	2.16345e-06
43	rs348890	3	100904039	NA	NA	T	C	0.99609	0.97674	Imputed	0.17757	0.56730 (0.11620)	2.16345e-06
44	rs7429357	3	100904248	NA	NA	A	C	0.99609	0.97674	Imputed	0.17757	0.56730 (0.11620)	2.16345e-06
45	rs116148644	2	188762107	NA	NA	T	C	0.99764	0.95962	Imputed	0.0514	1.03759 (0.21387)	2.48501e-06
46	rs116338088	2	188763309	NA	NA	T	C	0.99764	0.95962	Imputed	0.0514	1.03759 (0.21387)	2.48501e-06
47	2:188772664:G:C	2	188772664	NA	NA	G	C	0.99849	0.97109	Imputed	0.0514	1.03759 (0.21387)	2.48501e-06
48	rs115741153	2	188780391	NA	NA	G	T	0.99877	0.9761	Imputed	0.0514	1.03759 (0.21387)	2.48501e-06
49	rs114909939	2	188785247	NA	NA	A	G	0.99873	0.97585	Imputed	0.0514	1.03759 (0.21387)	2.48501e-06
50	rs139441315	20	55026847	CASS4	intron	C	T	0.99557	0.81457	Imputed	0.01636	-1.77152 (0.36545)	2.53009e-06
51	rs306454	19	56500091	NLRP8	500B downstream, downstream	G	C	0.99342	0.97066	Imputed	0.24065	-0.49955 (0.10307)	2.53638e-06
52	rs59044876	14	55563971	LOC124903318	intron	G	A	0.99751	0.94806	Imputed	0.04206	1.09597 (0.22645)	2.61882e-06
53	rs12349913	9	23816270	ELAVL2	intron, genic upstream	A	C	0.9972	0.97091	Imputed	0.07944	0.87334 (0.18052)	2.64144e-06
54	rs7565659	2	84504949	LOC107985905	intron	G	A	0.99944	0.9975	Genotyped	0.29673	0.48053 (0.09935)	2.65562e-06
55	rs2632122	5	113423485	KCNN2	genic upstream, intron	G	A	0.99693	0.98373	Imputed	0.19626	0.54318 (0.11235)	2.68083e-06
56	rs543560	3	100940057	NA	NA	G	C	0.99656	0.9802	Imputed	0.16822	0.55089 (0.11434)	2.88976e-06
57	rs9347506	6	161828379	PRKN	intron	A	G	0.99452	0.98348	Genotyped	0.36916	-0.44685 (0.09281)	2.93238e-06
58	6:161813536:CCTCTCT:C	6	161813536	NA	NA	CCTCTCT	C	0.99533	0.97993	Imputed	0.27103	-0.48093 (0.09999)	2.99776e-06
59	rs114069245	9	23810245	ELAVL2	intron, genic upstream	C	T	0.99754	0.9745	Imputed	0.08178	0.85962 (0.17916)	3.15984e-06
60	rs74901789	11	82707981	RAB30	intron	T	C	0.99848	0.98673	Imputed	0.07477	-0.79568 (0.16593)	3.19763e-06
61	rs171178	3	100908473	NA	NA	A	T	0.92788	0.77849	Imputed	0.30607	0.45254 (0.09444)	3.24658e-06
62	rs4832386	2	84474205	LOC107985905	intron	T	C	0.99356	0.9723	Imputed	0.30841	0.46032 (0.09665)	3.69476e-06
63	rs12477372	2	84476766	LOC107985905	intron	G	A	0.9957	0.98122	Imputed	0.30841	0.46032 (0.09665)	3.69476e-06
64	rs6761743	2	84477956	LOC107985905	intron	T	C	0.99521	0.97918	Imputed	0.30841	0.46032 (0.09665)	3.69476e-06
65	rs6713289	2	84483545	LOC107985905	intron	G	C	0.99371	0.97396	Imputed	0.30841	0.46032 (0.09665)	3.69476e-06
66	rs7604649	2	84486944	LOC107985905	intron	T	G	0.99447	0.97719	Imputed	0.30841	0.46032 (0.09665)	3.69476e-06
67	rs4832391	2	84489262	LOC107985905	intron	T	C	0.99423	0.97662	Imputed	0.30841	0.46032 (0.09665)	3.69476e-06
68	rs2100488	2	84490276	LOC107985905	intron	C	T	0.99423	0.97662	Imputed	0.30841	0.46032 (0.09665)	3.69476e-06
69	rs4392275	2	84492380	LOC107985905	intron	A	T	0.99423	0.97662	Imputed	0.30841	0.46032 (0.09665)	3.69476e-06
70	rs10086317	8	40632511	ZMAT4	genic upstream, intron	G	A	0.9927	0.96807	Imputed	0.25467	0.49671 (0.10433)	3.72851e-06
71	rs7821096	8	40633397	ZMAT4	genic upstream, intron	C	G	0.9927	0.96807	Imputed	0.25467	0.49671 (0.10433)	3.72851e-06
72	rs4832392	2	84507476	LOC107985905	intron	A	C	0.99631	0.98317	Imputed	0.28738	0.48488 (0.10186)	3.73496e-06
73	rs116309945	3	114230688	ZBTB20, ZBTB20-AS5	intron, genic upstream	A	G	0.99993	0.99472	Imputed	0.01402	1.87686 (0.39463)	3.80839e-06
74	rs79755495	3	114231114	ZBTB20, ZBTB20-AS5	genic upstream, intron	T	G	1	0.99988	Genotyped	0.01402	1.87686 (0.39463)	3.80839e-06
75	rs76407337	3	114231485	ZBTB20, ZBTB20-AS5	genic upstream, intron	A	G	0.99994	0.9955	Imputed	0.01402	1.87686 (0.39463)	3.80839e-06
76	rs10401937	19	42405236	ARHGEF1	genic upstream, intron	G	T	0.99147	0.94372	Imputed	0.15421	0.62634 (0.13172)	3.82206e-06
77	rs72949350	4	105332770	NA	NA	C	T	0.9993	0.9824	Imputed	0.03738	-1.15797 (0.24354)	3.82981e-06
78	rs72949355	4	105335370	LOC124900744	non-coding	G	C	0.9993	0.98254	Imputed	0.03738	-1.15797 (0.24354)	3.82981e-06
79	rs60579609	4	105339148	LOC124900744	2KB upstream, upstream	C	T	0.99899	0.97692	Imputed	0.03738	-1.15797 (0.24354)	3.82981e-06
80	rs72949363	4	105344630	NA	NA	A	G	0.99852	0.96958	Imputed	0.03738	-1.15797 (0.24354)	3.82981e-06
81	rs72949366	4	105345563	NA	NA	A	G	0.99841	0.96825	Imputed	0.03738	-1.15797 (0.24354)	3.82981e-06
82	rs72949372	4	105347200	NA	NA	T	C	0.99841	0.96825	Imputed	0.03738	-1.15797 (0.24354)	3.82981e-06
83	rs9346851	6	161812419	PRKN	intron	G	A	0.99374	0.97375	Imputed	0.26636	-0.47741 (0.10046)	3.87362e-06
84	rs113704630	1	86064515	NA	NA	C	A	0.99031	0.81383	Imputed	0.03271	-1.30671 (0.27536)	3.99131e-06
85	rs17489871	8	19987914	LOC105379312	intron	T	C	0.99983	0.99466	Genotyped	0.03271	-1.23090 (0.25977)	4.11825e-06
86	rs35090568	18	10238506	NA	NA	C	T	0.99119	0.93921	Imputed	0.13084	-0.63878 (0.13483)	4.13148e-06
87	rs188543321	15	52060900	TMOD2	intron	T	C	0.99526	0.92084	Imputed	0.04673	1.09725 (0.23192)	4.25181e-06
88	rs998916	2	84475220	LOC107985905	intron	T	G	0.99701	0.98702	Imputed	0.34346	0.44727 (0.09471)	4.41457e-06
89	rs2660804	3	100923355	NA	NA	A	T	0.99857	0.99008	Imputed	0.17056	0.54010 (0.11437)	4.42202e-06
90	rs6779821	3	100928102	NA	NA	T	C	0.99858	0.99012	Imputed	0.17056	0.54010 (0.11437)	4.42202e-06
91	rs6788344	3	100928103	NA	NA	G	A	0.99858	0.99012	Imputed	0.17056	0.54010 (0.11437)	4.42202e-06
92	rs4627738	3	100928628	NA	NA	A	C	0.99858	0.99012	Imputed	0.17056	0.54010 (0.11437)	4.42202e-06
93	rs9825713	3	100936248	NA	NA	C	A	1	1	Genotyped	0.17056	0.54010 (0.11437)	4.42202e-06
94	rs348868	3	100950161	IMPG2	intron	A	C	0.99864	0.99051	Imputed	0.17056	0.54010 (0.11437)	4.42202e-06
95	rs4640873	6	161809083	PRKN	intron	T	C	0.99979	0.99901	Genotyped	0.27336	-0.46573 (0.09862)	4.42239e-06
96	rs12005817	9	20531330	MLLT3	intron	C	T	0.99606	0.96834	Imputed	0.09813	-0.71318 (0.15107)	4.44945e-06
97	rs115401472	11	82741467	RAB30	intron	G	A	0.9997	0.99613	Imputed	0.07243	-0.79488 (0.16851)	4.52301e-06
98	rs62282867	3	100972078	IMPG2	intron	G	A	0.99314	0.95901	Imputed	0.16822	0.54046 (0.11460)	4.54623e-06
99	rs62282868	3	100972079	IMPG2	intron	A	T	0.99313	0.95898	Imputed	0.16822	0.54046 (0.11460)	4.54623e-06
100	rs62282869	3	100972081	IMPG2	intron	A	C	0.99313	0.95898	Imputed	0.16822	0.54046 (0.11460)	4.54623e-06
101	5:144752861:A:AAT	5	144752861	NA	NA	A	AAT	0.99205	0.73122	Imputed	0.02103	-1.50143 (0.31861)	4.61677e-06
102	rs10413823	19	46093043	GPR4	3 -prime UTR	A	G	0.99357	0.95567	Imputed	0.12617	0.62150 (0.13194)	4.65713e-06
103	rs145803467	21	43019720	NA	NA	C	T	0.99799	0.9351	Imputed	0.02103	-1.51175 (0.32129)	4.76783e-06
104	rs832720	12	47614127	PCED1B	intron	G	T	0.99294	0.96352	Imputed	0.18925	-0.58312 (0.12395)	4.78713e-06
105	rs832719	12	47614145	PCED1B	intron	G	A	0.99294	0.96352	Imputed	0.18925	-0.58312 (0.12395)	4.78713e-06
106	2:84480560:G:GTTT	2	84480560	NA	NA	G	GTTT	0.99674	0.98529	Imputed	0.32009	0.44849 (0.09534)	4.7934e-06
107	rs142988120	3	3228908	NA	NA	T	A	0.98963	0.72421	Imputed	0.02804	-1.32727 (0.28247)	4.90444e-06
108	rs28636484	19	46086432	OPA3	intron	G	A	0.99806	0.9824	Imputed	0.10514	0.65228 (0.13900)	5.04062e-06
109	rs28472284	19	46086756	OPA3	intron	C	T	0.99925	0.99233	Imputed	0.10514	0.65228 (0.13900)	5.04062e-06
110	rs7259606	19	46089755	OPA3	upstream, 2KB upstream	G	A	0.99976	0.99749	Genotyped	0.10514	0.65228 (0.13900)	5.04062e-06
111	rs113874747	8	40645899	ZMAT4	intron, genic upstream	C	G	0.99809	0.99056	Imputed	0.25234	0.51423 (0.10965)	5.1083e-06
112	rs72641533	8	40646283	ZMAT4	intron, genic upstream	C	T	0.99795	0.98992	Imputed	0.25234	0.51423 (0.10965)	5.1083e-06
113	rs72641534	8	40646284	ZMAT4	intron, genic upstream	A	G	0.99795	0.98992	Imputed	0.25234	0.51423 (0.10965)	5.1083e-06
114	rs145784819	2	232293986	NA	NA	C	T	0.9971	0.89392	Imputed	0.02336	-1.52446 (0.32535)	5.19647e-06
115	rs137868321	2	232295572	NA	NA	T	C	0.99771	0.91624	Imputed	0.02336	-1.52446 (0.32535)	5.19647e-06
116	rs187124877	2	232297459	NA	NA	A	G	0.9977	0.91584	Imputed	0.02336	-1.52446 (0.32535)	5.19647e-06
117	rs2627550	3	100912662	NA	NA	C	T	0.99872	0.99135	Imputed	0.17757	0.53090 (0.11338)	5.26501e-06
118	rs2660801	3	100912861	NA	NA	C	A	0.99872	0.99135	Imputed	0.17757	0.53090 (0.11338)	5.26501e-06
119	rs12485950	3	100916676	NA	NA	G	A	0.99842	0.98966	Imputed	0.17757	0.53090 (0.11338)	5.26501e-06
120	rs4308251	3	100926877	NA	NA	A	G	1	0.99998	Genotyped	0.17757	0.53090 (0.11338)	5.26501e-06
121	15:52253549:AGGTGGTGGTGGTGGTGGT:A	15	52253549	NA	NA	AGGTGGTGGTGGTGGTGGT	A	0.99517	0.92242	Imputed	0.04907	0.99366 (0.21243)	5.3825e-06
122	rs4424239	8	40647893	ZMAT4	genic upstream, intron	A	G	0.99464	0.97444	Imputed	0.23832	0.51324 (0.10975)	5.40945e-06
123	rs491806	19	56506532	NA	NA	A	C	0.98159	0.91476	Imputed	0.20094	-0.51846 (0.11096)	5.51e-06
124	rs182984	3	100899402	NA	NA	C	T	0.98574	0.92397	Imputed	0.16355	0.55657 (0.11944)	5.82212e-06
125	rs559358297	1	167504751	LOC107985224	non-coding	G	A	0.99946	0.98565	Imputed	0.03505	-1.22288 (0.26249)	5.84818e-06
126	rs150386778	2	84493775	LOC107985905	intron	C	G	0.99527	0.97935	Imputed	0.31776	0.44335 (0.09520)	5.89435e-06
127	rs12714125	2	84497384	LOC107985905	intron	T	A	0.99503	0.97868	Imputed	0.31776	0.44335 (0.09520)	5.89435e-06
128	rs511575	3	100942033	IMPG2	3 -prime UTR; Clinical significance: benign	A	T	1	1	Genotyped	0.17991	0.52726 (0.11325)	5.92202e-06
129	rs486814	3	100945245	IMPG2	3 -prime UTR; Clinical significance: benign	G	T	1	1	Genotyped	0.17991	0.52726 (0.11325)	5.92202e-06
130	rs518813	3	100946413	IMPG2	intron	T	C	0.99873	0.99152	Imputed	0.17991	0.52726 (0.11325)	5.92202e-06
131	rs521661	3	100946742	IMPG2	intron	T	G	0.99873	0.99152	Imputed	0.17991	0.52726 (0.11325)	5.92202e-06
132	rs348867	3	100949842	IMPG2	coding sequence, synonymous; Clinical significance: benign	G	A	1	0.99999	Genotyped	0.17991	0.52726 (0.11325)	5.92202e-06
133	rs348859	3	100955592	IMPG2	intron	A	G	0.99863	0.99087	Imputed	0.17991	0.52726 (0.11325)	5.92202e-06
134	rs2460722	3	100958860	IMPG2	intron	G	A	0.99801	0.98712	Imputed	0.17991	0.52726 (0.11325)	5.92202e-06
135	rs2460723	3	100959034	IMPG2	intron	G	T	0.99801	0.98712	Imputed	0.17991	0.52726 (0.11325)	5.92202e-06
136	rs6441594	3	100960895	IMPG2	intron	A	C	0.99798	0.98694	Imputed	0.17991	0.52726 (0.11325)	5.92202e-06
137	rs1809156	15	100331961	DNM1P46, LOC124903563	intron, non-coding	A	G	0.99301	0.97709	Imputed	0.49065	0.42888 (0.09218)	6.00628e-06
138	rs12191193	6	161808297	PRKN	intron	T	C	0.99773	0.98998	Imputed	0.26869	-0.46732 (0.10046)	6.03002e-06
139	5:176049490:C:CAACAA	5	176049490	NA	NA	C	CAACAA	0.97128	0.91045	Imputed	0.42991	0.44063 (0.09492)	6.29379e-06
140	rs12340304	9	105506624	NA	NA	G	C	0.99676	0.92306	Imputed	0.03037	-1.16341 (0.25071)	6.32957e-06
141	rs72834806	10	125160243	LINC02641	genic upstream, intron	G	T	0.99552	0.80738	Imputed	0.01869	-1.59100 (0.34304)	6.40317e-06
142	rs61646493	11	72153023	NA	NA	C	T	0.9935	0.83783	Imputed	0.02804	-1.30749 (0.28195)	6.41827e-06
143	rs79940028	11	72154353	NA	NA	T	C	0.9935	0.83783	Imputed	0.02804	-1.30749 (0.28195)	6.41827e-06
144	rs75102358	11	72159460	NA	NA	G	C	0.994	0.82522	Imputed	0.02804	-1.30749 (0.28195)	6.41827e-06
145	2:84509943:C:CAA	2	84509943	NA	NA	C	CAA	0.9891	0.95672	Imputed	0.3014	0.48788 (0.10523)	6.45438e-06
146	rs6044757	20	17344652	PCSK2	intron	A	G	0.99982	0.99875	Genotyped	0.16355	-0.57484 (0.12408)	6.54646e-06
147	rs348863	3	100910105	NA	NA	T	C	0.99699	0.98378	Imputed	0.17991	0.52542 (0.11348)	6.6257e-06
148	rs348882	3	100971181	IMPG2	intron	C	G	0.99676	0.9798	Imputed	0.16589	0.53873 (0.11646)	6.74885e-06
149	rs348883	3	100974730	IMPG2	intron	T	C	0.9972	0.98154	Imputed	0.16589	0.53873 (0.11646)	6.74885e-06
150	rs348877	3	100978288	IMPG2	intron	C	T	0.99996	0.99973	Genotyped	0.16589	0.53873 (0.11646)	6.74885e-06
151	rs348878	3	100979020	IMPG2	intron	G	T	0.99775	0.98417	Imputed	0.16589	0.53873 (0.11646)	6.74885e-06
152	rs10216622	8	40640630	ZMAT4	genic upstream, intron	T	A	0.99855	0.99267	Imputed	0.25467	0.50088 (0.10831)	6.78902e-06
153	rs58212498	2	70641525	NA	NA	G	A	0.99394	0.89744	Imputed	0.03738	-1.21746 (0.26335)	6.83159e-06
154	rs114572828	15	52105435	TMOD2	3 -prime UTR	C	T	0.99617	0.92418	Imputed	0.03738	1.20400 (0.26053)	6.8846e-06
155	rs13149449	4	96468160	UNC5C	intron, genic upstream	G	A	0.99532	0.94674	Genotyped	0.06542	-0.85506 (0.18536)	7.13896e-06
156	rs56408045	8	11872844	NA	NA	G	A	0.96284	0.48986	Imputed	0.05607	-0.84232 (0.18267)	7.19085e-06
157	rs71518555	8	11874055	NA	NA	C	A	0.963	0.49637	Imputed	0.05607	-0.84232 (0.18267)	7.19085e-06
158	rs13254485	8	11874715	NA	NA	C	T	0.96014	0.48388	Imputed	0.05607	-0.84232 (0.18267)	7.19085e-06
159	rs28837189	3	80521197	NA	NA	A	G	0.99938	0.99446	Imputed	0.11449	-0.66746 (0.14477)	7.21649e-06
160	rs28853673	3	80521399	NA	NA	G	A	0.99938	0.99446	Imputed	0.11449	-0.66746 (0.14477)	7.21649e-06
161	rs7192638	16	82220052	NA	NA	T	C	0.99971	0.99625	Genotyped	0.0771	-0.84971 (0.18466)	7.50058e-06
162	rs180869155	2	159136141	CCDC148	genic downstream, intron	A	G	0.99221	0.64399	Imputed	0.01636	1.76431 (0.38386)	7.67318e-06
163	15:77394277:TA:T	15	77394277	NA	NA	TA	T	0.99801	0.9391	Imputed	0.02804	-1.20076 (0.26128)	7.69527e-06
164	rs2581286	16	86360272	NA	NA	G	A	0.99235	0.97621	Genotyped	0.48832	0.41131 (0.08961)	7.88867e-06
165	rs3924517	18	10218496	NA	NA	G	C	0.98589	0.91084	Imputed	0.13318	-0.63410 (0.13832)	8.07878e-06
166	rs111786041	11	72098659	CLPB	intron	C	T	0.99724	0.94401	Imputed	0.03738	-1.15001 (0.25102)	8.18596e-06
167	rs2169656	8	89108432	MMP16	intron	T	C	0.99965	0.99834	Genotyped	0.2757	-0.48223 (0.10532)	8.27252e-06
168	rs10112305	8	13625894	NA	NA	A	T	0.99373	0.96829	Imputed	0.17757	-0.51518 (0.11266)	8.48647e-06
169	rs11246052	11	286134	NA	NA	G	A	0.99815	0.94128	Genotyped	0.02804	-1.28815 (0.28183)	8.57225e-06
170	rs10451629	2	84505969	LOC107985905	intron	G	A	0.9996	0.9982	Genotyped	0.29439	0.45634 (0.09987)	8.61228e-06
171	7:72967462:TG:TGG	7	72967462	NA	NA	TG	TGG	0.98868	0.93367	Imputed	0.11916	-0.68525 (0.15000)	8.66516e-06
172	rs190078219	1	47671725	NA	NA	C	T	0.99759	0.89373	Imputed	0.01402	-1.80561 (0.39555)	8.7897e-06
173	rs10093807	8	40624338	ZMAT4	genic upstream, intron	T	C	0.99361	0.97384	Imputed	0.24766	0.46481 (0.10190)	8.91083e-06
174	2:84498958:C:CA	2	84498958	NA	NA	C	CA	0.97755	0.91893	Imputed	0.32944	0.45120 (0.09891)	8.91557e-06
175	rs71622105	5	53522084	ARL15	intron	G	C	0.98978	0.72531	Imputed	0.02336	-1.42467 (0.31235)	8.93088e-06
176	rs371213913	4	186161659	SNX25	intron	G	A	0.99637	0.96983	Imputed	0.11215	0.65824 (0.14437)	9.00143e-06
177	rs138533309	22	18907744	PRODH	intron	G	A	0.99125	0.81758	Imputed	0.03505	-1.09431 (0.24002)	9.00322e-06
178	20:50094058:ATG:A	20	50094058	NA	NA	ATG	A	0.99936	0.94807	Imputed	0.01168	1.99135 (0.43748)	9.29397e-06
179	rs74776964	14	55410712	WDHD1	intron	C	G	0.99689	0.97455	Imputed	0.08879	0.69235 (0.15212)	9.31967e-06
180	rs10045926	5	32196921	NA	NA	C	T	0.9972	0.9848	Imputed	0.16822	-0.55162 (0.12133)	9.51342e-06
181	rs187001	3	100908384	NA	NA	A	G	0.99727	0.98423	Imputed	0.18692	0.51866 (0.11410)	9.54768e-06
182	rs7832213	8	40630366	ZMAT4	genic upstream, intron	C	T	0.99412	0.97528	Imputed	0.25	0.47129 (0.10373)	9.63823e-06
183	rs9551633	13	29809302	MTUS2	intron, genic upstream	C	T	0.98724	0.90468	Imputed	0.11916	-0.65843 (0.14494)	9.66429e-06
184	rs76501753	11	82606171	PRCP	intron	C	G	0.99647	0.97124	Imputed	0.08645	-0.72275 (0.15915)	9.7298e-06
185	rs11067022	12	114710131	NA	NA	C	T	0.99405	0.95211	Imputed	0.1028	0.74635 (0.16446)	9.85671e-06
186	rs76340537	11	112597686	LOC105369496	genic upstream, intron	C	T	0.99514	0.95499	Genotyped	0.07944	-0.78526 (0.17305)	9.87437e-06
187	rs56965450	18	11016571	PIEZO2	intron	C	T	0.99011	0.94145	Imputed	0.14252	-0.57734 (0.12726)	9.92181e-06
aHuman assembly GRCh37 (hg19).
bThe primary locus gene and functional consequence (SNP location on gene) were taken from dbSNP (https://www.ncbi.nlm.nih.gov/snp/?term={snp of interest}), where links to the full gene names can also be obtained.
cCoefficient of the alternative allele relative to the reference allele.
Abbreviations: Chr = chromosome, MAF = minor allele frequency, NA = not applicable (e.g. for intergenic genes or SNPs without rsID numbers), rsID = reference SNP cluster ID (where unavailable, the position-based ID is provided), UTR = untranslated region.

## Sheet: Supplemental Table 4
Supplemental Table 4. SNPs above the nominal significance (1 × 10-5) threshold for War-PATH cohort 3 which comprised 133 mixed-ancestry participants from South Africa.
#	rsID	Chr	Positiona	Geneb	Functional Consequenceb	Reference allele (A)	Alternative allele (B)	Average call	R-squared	Genotyped	MAF	Betac (Standard error)	P-value
1	rs111472320	15	100403132	LOC400464	intron	C	T	0.9997	0.98702	Imputed	0.02256	-2.28928 (0.36019)	4.22928e-09
2	rs60567875	15	100403683	LOC400464	intron	A	G	0.99997	0.99863	Imputed	0.02256	-2.28928 (0.36019)	4.22928e-09
3	rs55952617	6	11356755	NEDD9	intron, genic upstream	C	T	0.99477	0.84042	Imputed	0.02256	-2.14044 (0.33815)	4.78981e-09
4	rs17080365	18	66771390	NA	NA	C	T	0.99352	0.72918	Imputed	0.0188	-2.38552 (0.38586)	9.71478e-09
5	rs568650415	22	25827927	NA	NA	C	T	0.98698	0.5886	Imputed	0.02256	-1.94003 (0.31541)	1.12879e-08
6	rs115174226	11	2139843	NA	NA	G	A	0.99587	0.79435	Imputed	0.01504	-2.45391 (0.41004)	2.47505e-08
7	rs533733402	11	2146705	NA	NA	T	A	0.99703	0.81989	Imputed	0.01504	-2.45391 (0.41004)	2.47505e-08
8	rs186012156	11	2146794	NA	NA	T	A	0.99688	0.8157	Imputed	0.01504	-2.45391 (0.41004)	2.47505e-08
9	rs113004041	22	17089618	TPTEP1	intron	A	T	0.98782	0.62335	Imputed	0.01504	-2.54340 (0.42664)	2.75833e-08
10	rs577278530	16	66954803	NA	NA	A	G	0.99555	0.73007	Imputed	0.01128	-2.97145 (0.49968)	2.95514e-08
11	rs145792218	16	66960822	RRAD	upstream, 2KB upstream	G	T	0.99552	0.71791	Imputed	0.01128	-2.97145 (0.49968)	2.95514e-08
12	rs137869967	20	23730422	CST1	intron	C	T	0.98895	0.66804	Imputed	0.01128	-2.97145 (0.49968)	2.95514e-08
13	rs6732359	2	44101372	ABCG8	intron; Clinical significance: likely-benign	A	G	0.99298	0.627	Imputed	0.01128	-2.97145 (0.49968)	2.95514e-08
14	rs4273872	8	7009832	LOC105377803	intron	C	T	0.95882	0.41171	Imputed	0.02256	-2.11067 (0.35668)	3.38635e-08
15	rs140138042	8	7010310	LOC105377803	non-coding	G	T	0.95867	0.40864	Imputed	0.02256	-2.11067 (0.35668)	3.38635e-08
16	rs62489215	8	7012199	LOC105377803	intron	A	C	0.95837	0.40884	Imputed	0.02256	-2.11067 (0.35668)	3.38635e-08
17	rs1596121	2	151255559	NA	NA	A	T	0.9819	0.34444	Imputed	0.01504	2.47889 (0.42904)	6.47831e-08
18	rs75874849	9	107427827	LOC107987105	intron	A	C	0.991	0.66412	Imputed	0.01504	-2.77661 (0.48709)	9.24367e-08
19	rs72972611	2	124542164	NA	NA	C	T	0.99881	0.95492	Imputed	0.02256	-2.11075 (0.37122)	9.87363e-08
20	rs143857503	5	13230060	NA	NA	G	A	0.99977	0.99364	Imputed	0.03759	-1.58798 (0.28055)	1.11056e-07
21	rs76596535	5	13231811	NA	NA	A	T	0.99977	0.99364	Imputed	0.03759	-1.58798 (0.28055)	1.11056e-07
22	rs116787432	5	13241370	NA	NA	G	A	0.9997	0.99196	Imputed	0.03759	-1.58798 (0.28055)	1.11056e-07
23	rs537555979	14	103564006	EXOC3L4	5 -prime UTR, intron, genic upstream, upstream	A	G	0.99519	0.6307	Imputed	0.01128	-2.70676 (0.47935)	1.18116e-07
24	rs562167575	14	103576616	EXOC3L4	genic downstream, 3 -prime UTR	G	T	0.99312	0.594	Imputed	0.01128	-2.70676 (0.47935)	1.18116e-07
25	rs191380929	14	103585654	NA	NA	G	A	0.99622	0.70364	Imputed	0.01128	-2.70676 (0.47935)	1.18116e-07
26	rs141417805	14	103701112	NA	NA	G	A	0.99794	0.86337	Imputed	0.01128	-2.70676 (0.47935)	1.18116e-07
27	rs142904112	14	103701958	NA	NA	G	T	0.99794	0.86337	Imputed	0.01128	-2.70676 (0.47935)	1.18116e-07
28	rs138891102	14	103705819	NA	NA	G	A	0.99771	0.84741	Imputed	0.01128	-2.70676 (0.47935)	1.18116e-07
29	rs145477461	14	103799678	EIF5, LOC105370687	2KB upstream, non-coding, upstream	A	T	0.99648	0.81975	Imputed	0.01128	-2.70676 (0.47935)	1.18116e-07
30	rs185246749	14	103817962	NA	NA	T	G	0.99076	0.66699	Imputed	0.01128	-2.70676 (0.47935)	1.18116e-07
31	rs116388689	14	103819070	NA	NA	G	A	0.99191	0.70537	Imputed	0.01128	-2.70676 (0.47935)	1.18116e-07
32	rs138111097	14	103836966	NA	NA	A	G	0.99571	0.82	Imputed	0.01128	-2.70676 (0.47935)	1.18116e-07
33	rs77540823	3	196460474	PIGX	intron	T	G	0.99795	0.88788	Imputed	0.01128	-2.70676 (0.47935)	1.18116e-07
34	rs115696412	3	196472307	PAK2	intron, genic upstream	A	G	0.99737	0.86462	Imputed	0.01128	-2.70676 (0.47935)	1.18116e-07
35	rs73393699	11	7132802	NA	NA	G	A	0.99998	0.99845	Genotyped	0.01504	-2.39044 (0.42383)	1.21772e-07
36	rs111502488	21	17999829	MIR99AHG	intron, genic downstream	A	G	0.99345	0.72998	Imputed	0.01504	-2.39044 (0.42383)	1.21772e-07
37	rs113561661	10	102468547	NA	NA	C	T	0.99878	0.9034	Imputed	0.01128	-2.75885 (0.49112)	1.3494e-07
38	rs190630256	12	57529510	LRP1	intron	C	A	0.99247	0.56675	Imputed	0.01128	-2.75885 (0.49112)	1.3494e-07
39	rs371167958	12	57530093	LRP1	intron	T	C	0.99243	0.56498	Imputed	0.01128	-2.75885 (0.49112)	1.3494e-07
40	12:121966480:T:TAATAAATA	12	121966480	NA	NA	T	TAATAAATA	0.99236	0.53648	Imputed	0.01128	-2.75885 (0.49112)	1.3494e-07
41	rs138781594	16	73661600	ZFHX3	intron, genic upstream	G	A	0.9984	0.88378	Imputed	0.01128	-2.75885 (0.49112)	1.3494e-07
42	rs77825338	16	73668771	ZFHX3	intron, genic upstream	A	G	0.99753	0.82855	Imputed	0.01128	-2.75885 (0.49112)	1.3494e-07
43	rs59759643	16	73682718	ZFHX3, LOC124903717	intron, genic upstream, upstream, 2KB upstream	T	C	0.99701	0.83118	Imputed	0.01128	-2.75885 (0.49112)	1.3494e-07
44	rs77645541	16	73706913	ZFHX3	intron, genic upstream	T	C	0.99999	0.99896	Imputed	0.01128	-2.75885 (0.49112)	1.3494e-07
45	rs115731673	16	73716388	ZFHX3	intron, genic upstream	T	A	0.99999	0.99896	Imputed	0.01128	-2.75885 (0.49112)	1.3494e-07
46	rs116778612	16	73726702	ZFHX3	intron, genic upstream	G	A	0.9996	0.9655	Imputed	0.01128	-2.75885 (0.49112)	1.3494e-07
47	rs77635821	16	73729601	ZFHX3	intron, genic upstream	G	C	0.99963	0.96755	Imputed	0.01128	-2.75885 (0.49112)	1.3494e-07
48	rs75756341	16	73731743	ZFHX3	intron, genic upstream	T	C	0.99971	0.9742	Imputed	0.01128	-2.75885 (0.49112)	1.3494e-07
49	rs8133647	21	26389358	LINC01692	intron	G	A	0.99702	0.7395	Imputed	0.01128	-2.75885 (0.49112)	1.3494e-07
50	rs114864825	21	26397376	LINC01692	intron	C	A	0.99616	0.65779	Imputed	0.01128	-2.75885 (0.49112)	1.3494e-07
51	rs17001990	4	77380337	SHROOM3	intron	A	G	0.99182	0.62785	Imputed	0.01128	-2.75885 (0.49112)	1.3494e-07
52	rs188748482	4	108331228	NA	NA	C	T	0.99659	0.71937	Imputed	0.01128	-2.75885 (0.49112)	1.3494e-07
53	rs62489213	8	7009600	LOC105377803	intron	C	T	0.96732	0.30539	Imputed	0.01128	-2.75885 (0.49112)	1.3494e-07
54	rs115478077	11	75296200	LOC105369391	intron	G	A	0.99553	0.69796	Imputed	0.01128	-2.72211 (0.48464)	1.35373e-07
55	rs151285396	11	75298206	MAP6, LOC105369391	synonymous, intron, coding sequence, genic downstream; Clinical significance: benign	C	T	0.99536	0.69959	Imputed	0.01128	-2.72211 (0.48464)	1.35373e-07
56	rs149367147	5	104370903	NA	NA	C	T	0.99623	0.78034	Imputed	0.01128	-2.72211 (0.48464)	1.35373e-07
57	rs148814268	5	104372539	NA	NA	C	T	0.99672	0.78463	Imputed	0.01128	-2.72211 (0.48464)	1.35373e-07
58	rs528969273	5	107926900	NA	NA	C	A	0.99595	0.76278	Imputed	0.01128	-2.72211 (0.48464)	1.35373e-07
59	rs113290519	5	107928236	NA	NA	G	A	0.99592	0.762	Imputed	0.01128	-2.72211 (0.48464)	1.35373e-07
60	rs111443627	5	107928326	NA	NA	C	T	0.99592	0.76198	Imputed	0.01128	-2.72211 (0.48464)	1.35373e-07
61	rs112567442	4	64371538	LOC105377253	genic upstream, intron	C	T	0.99719	0.9053	Imputed	0.02256	-1.96579 (0.35007)	1.36178e-07
62	rs112142389	4	64374311	LOC105377253	genic upstream, intron	G	A	0.99719	0.9053	Imputed	0.02256	-1.96579 (0.35007)	1.36178e-07
63	rs112869213	4	64374791	LOC105377253	genic upstream, intron	C	A	0.99719	0.9053	Imputed	0.02256	-1.96579 (0.35007)	1.36178e-07
64	rs113041939	4	64375590	LOC105377253	genic upstream, intron	C	T	0.99719	0.9053	Imputed	0.02256	-1.96579 (0.35007)	1.36178e-07
65	rs113750756	4	64375674	LOC105377253	genic upstream, intron	T	C	0.99927	0.96872	Imputed	0.02256	-1.96579 (0.35007)	1.36178e-07
66	rs111448009	4	64375873	LOC105377253	genic upstream, intron	G	C	0.99927	0.96872	Imputed	0.02256	-1.96579 (0.35007)	1.36178e-07
67	rs113366342	4	64376753	LOC105377253	genic upstream, intron	T	G	0.99927	0.96872	Imputed	0.02256	-1.96579 (0.35007)	1.36178e-07
68	rs75550615	4	64379215	LOC105377253	upstream, 2KB upstream	C	T	0.99927	0.96872	Imputed	0.02256	-1.96579 (0.35007)	1.36178e-07
69	rs111987368	4	64379551	LOC105377253	2KB upstream, upstream	G	A	0.99927	0.96872	Imputed	0.02256	-1.96579 (0.35007)	1.36178e-07
70	rs113143539	4	64379646	LOC105377253	2KB upstream, upstream	G	A	0.99927	0.96872	Imputed	0.02256	-1.96579 (0.35007)	1.36178e-07
71	rs111958761	4	64380159	LOC105377253	2KB upstream, upstream	A	G	0.99939	0.97325	Imputed	0.02256	-1.96579 (0.35007)	1.36178e-07
72	4:64380992:TA:T	4	64380992	NA	NA	TA	T	0.99912	0.96158	Imputed	0.02256	-1.96579 (0.35007)	1.36178e-07
73	4:64381238:GA:G	4	64381238	NA	NA	GA	G	0.99927	0.96815	Imputed	0.02256	-1.96579 (0.35007)	1.36178e-07
74	rs111326039	4	64381530	NA	NA	C	T	0.99979	0.99111	Genotyped	0.02256	-1.96579 (0.35007)	1.36178e-07
75	rs75147518	4	64382880	NA	NA	T	C	0.99938	0.97383	Imputed	0.02256	-1.96579 (0.35007)	1.36178e-07
76	rs78371083	4	64386096	NA	NA	G	A	0.99937	0.97364	Imputed	0.02256	-1.96579 (0.35007)	1.36178e-07
77	rs75734394	4	64386702	NA	NA	G	A	0.99937	0.97364	Imputed	0.02256	-1.96579 (0.35007)	1.36178e-07
78	rs112893533	4	64386835	NA	NA	G	A	0.99961	0.98422	Genotyped	0.02256	-1.96579 (0.35007)	1.36178e-07
79	rs112146037	4	64389070	NA	NA	G	T	0.99731	0.91434	Imputed	0.02256	-1.96579 (0.35007)	1.36178e-07
80	rs111452361	4	64390363	NA	NA	A	G	0.99731	0.91434	Imputed	0.02256	-1.96579 (0.35007)	1.36178e-07
81	rs115462321	10	123494471	NA	NA	C	T	0.99683	0.9174	Imputed	0.02632	-1.81689 (0.32482)	1.50418e-07
82	rs79077853	10	123494691	NA	NA	A	C	0.99707	0.9246	Imputed	0.02632	-1.81689 (0.32482)	1.50418e-07
83	rs74553356	12	119659232	LOC105370026	500B downstream, downstream	A	G	0.99982	0.99054	Genotyped	0.0188	-2.24076 (0.40130)	1.57296e-07
84	rs113136189	5	101465139	NA	NA	C	G	0.99642	0.87128	Imputed	0.01504	-2.60309 (0.46746)	1.68402e-07
85	rs113703439	5	101473219	NA	NA	A	G	0.99717	0.89612	Imputed	0.01504	-2.60309 (0.46746)	1.68402e-07
86	rs112812798	5	101476283	NA	NA	C	A	0.99717	0.89612	Imputed	0.01504	-2.60309 (0.46746)	1.68402e-07
87	4:64347724:GT:G	4	64347724	NA	NA	GT	G	0.99522	0.86169	Imputed	0.03008	-1.76152 (0.31656)	1.71496e-07
88	rs112280642	22	25825957	NA	NA	C	T	0.98472	0.63794	Imputed	0.03008	-1.54743 (0.27904)	1.87019e-07
89	rs28702828	22	25826757	NA	NA	T	G	0.98526	0.64229	Imputed	0.03008	-1.54743 (0.27904)	1.87019e-07
90	2:208917121:AGAATGGCTAGCT:A	2	208917121	NA	NA	AGAATGGCTAGCT	A	0.99435	0.75946	Imputed	0.01504	-2.45821 (0.44468)	2.02288e-07
91	rs11917708	3	35901424	NA	NA	C	T	0.99001	0.79838	Imputed	0.03008	-1.51969 (0.27624)	2.28163e-07
92	rs192755389	5	13214120	NA	NA	T	A	0.99844	0.97098	Imputed	0.03759	-1.58490 (0.28845)	2.35261e-07
93	rs377217177	5	13216537	NA	NA	T	G	0.99845	0.97115	Imputed	0.03759	-1.58490 (0.28845)	2.35261e-07
94	rs565766473	5	13217390	NA	NA	G	C	0.99845	0.97115	Imputed	0.03759	-1.58490 (0.28845)	2.35261e-07
95	rs189215065	5	13218428	NA	NA	C	G	0.99839	0.96936	Imputed	0.03759	-1.58490 (0.28845)	2.35261e-07
96	rs185699542	5	13218799	NA	NA	A	C	0.99839	0.96936	Imputed	0.03759	-1.58490 (0.28845)	2.35261e-07
97	rs185133915	5	13221529	NA	NA	T	G	0.99821	0.96693	Imputed	0.03759	-1.58490 (0.28845)	2.35261e-07
98	rs9308452	1	9502200	NA	NA	G	C	0.99767	0.86164	Imputed	0.01504	-2.37170 (0.43222)	2.43051e-07
99	rs141068774	21	43763574	NA	NA	A	G	0.98938	0.69641	Imputed	0.01504	-2.34775 (0.42818)	2.47645e-07
100	rs55987857	1	207265204	C4BPB	intron	T	C	0.99999	0.99925	Genotyped	0.01504	-1.90669 (0.34834)	2.58411e-07
101	rs11976874	7	43342832	HECW1	genic upstream, intron	A	C	0.99154	0.83697	Imputed	0.04135	-1.43911 (0.26361)	2.75549e-07
102	rs73955697	2	133207886	GPR39	intron	G	C	0.99459	0.74921	Imputed	0.01504	-2.42403 (0.44497)	2.90237e-07
103	4:172845312:TA:AA	4	172845312	NA	NA	TA	AA	0.98084	0.5039	Imputed	0.03008	-1.71802 (0.31622)	3.09883e-07
104	rs112653943	11	25344540	NA	NA	C	T	0.99835	0.93317	Imputed	0.02256	-1.91672 (0.35336)	3.22292e-07
105	rs112372063	11	25344699	NA	NA	T	C	0.99835	0.93317	Imputed	0.02256	-1.91672 (0.35336)	3.22292e-07
106	rs370947198	11	25345398	NA	NA	A	G	0.9959	0.82611	Imputed	0.02256	-1.91672 (0.35336)	3.22292e-07
107	rs112288045	11	25349715	NA	NA	G	A	0.99759	0.90814	Imputed	0.02256	-1.91672 (0.35336)	3.22292e-07
108	rs545684123	11	25352277	NA	NA	C	T	0.99477	0.79316	Imputed	0.02256	-1.91672 (0.35336)	3.22292e-07
109	rs544099992	11	25356792	NA	NA	C	T	0.99359	0.77379	Imputed	0.02256	-1.91672 (0.35336)	3.22292e-07
110	rs535646960	11	25359556	NA	NA	A	T	0.99338	0.77248	Imputed	0.02256	-1.91672 (0.35336)	3.22292e-07
111	rs77215399	5	13572393	LOC105374660	intron	G	A	0.99888	0.98216	Imputed	0.06391	-1.24953 (0.23059)	3.30215e-07
112	rs113601878	5	13578907	LOC105374660	intron	C	G	0.99802	0.96946	Imputed	0.06391	-1.24953 (0.23059)	3.30215e-07
113	1:23729365:T:C	1	23729365	NA	NA	T	C	0.99411	0.77038	Imputed	0.0188	-2.11473 (0.39154)	3.5725e-07
114	rs548766782	1	23731298	TCEA3	intron	A	T	0.99335	0.72768	Imputed	0.0188	-2.11473 (0.39154)	3.5725e-07
115	rs77083689	1	23733681	TCEA3	intron	C	T	0.99473	0.77623	Imputed	0.0188	-2.11473 (0.39154)	3.5725e-07
116	rs371185726	1	23736056	TCEA3	intron	G	A	0.99631	0.83699	Imputed	0.0188	-2.11473 (0.39154)	3.5725e-07
117	rs6673904	1	23739497	TCEA3	intron	C	T	0.99646	0.84299	Imputed	0.0188	-2.11473 (0.39154)	3.5725e-07
118	rs6669471	1	23743378	TCEA3	intron	C	T	0.99643	0.84227	Imputed	0.0188	-2.11473 (0.39154)	3.5725e-07
119	rs367648393	1	23749970	TCEA3, LOC124903875	upstream, 2KB upstream, intron	C	T	0.99653	0.84662	Imputed	0.0188	-2.11473 (0.39154)	3.5725e-07
120	rs367871852	1	23758560	ASAP3	intron	T	C	0.99659	0.84988	Imputed	0.0188	-2.11473 (0.39154)	3.5725e-07
121	rs375103666	1	23762558	ASAP3	intron	C	T	0.99665	0.85284	Imputed	0.0188	-2.11473 (0.39154)	3.5725e-07
122	rs188310954	1	23766134	ASAP3	intron	C	T	0.99668	0.85372	Imputed	0.0188	-2.11473 (0.39154)	3.5725e-07
123	rs375792216	1	23781519	ASAP3	intron	G	A	0.99679	0.85798	Imputed	0.0188	-2.11473 (0.39154)	3.5725e-07
124	rs368801985	1	23806519	ASAP3	intron	T	G	0.99691	0.86226	Imputed	0.0188	-2.11473 (0.39154)	3.5725e-07
125	rs374203874	1	23808092	ASAP3	intron	C	T	0.99691	0.86226	Imputed	0.0188	-2.11473 (0.39154)	3.5725e-07
126	rs181695774	5	13198020	NA	NA	A	G	0.98807	0.67684	Imputed	0.03383	-1.62268 (0.30053)	3.60011e-07
127	rs182970075	5	13199430	NA	NA	G	T	0.98807	0.67684	Imputed	0.03383	-1.62268 (0.30053)	3.60011e-07
128	rs375538950	5	13200801	NA	NA	A	G	0.99139	0.77382	Imputed	0.03383	-1.62268 (0.30053)	3.60011e-07
129	rs186835190	5	13224722	NA	NA	G	C	0.99865	0.96856	Imputed	0.03383	-1.62268 (0.30053)	3.60011e-07
130	rs191388278	5	13242842	NA	NA	T	A	0.99964	0.98914	Imputed	0.03383	-1.62268 (0.30053)	3.60011e-07
131	rs73049765	5	13563614	LOC105374660	intron	G	A	0.99566	0.92892	Imputed	0.05263	-1.33469 (0.24722)	3.60971e-07
132	rs112090806	5	13576890	LOC105374660	intron	C	T	0.99551	0.92609	Imputed	0.05263	-1.33469 (0.24722)	3.60971e-07
133	rs112475282	5	65109820	NLN	genic downstream, intron	C	A	0.99993	0.99346	Imputed	0.01128	-2.63877 (0.48881)	3.61682e-07
134	rs113465176	5	65123426	NLN	3 -prime UTR, genic downstream	T	A	0.99808	0.8854	Imputed	0.01128	-2.63877 (0.48881)	3.61682e-07
135	rs111477255	5	65136907	NA	NA	T	C	0.99932	0.94768	Imputed	0.01128	-2.63877 (0.48881)	3.61682e-07
136	rs6872792	5	65139693	NA	NA	T	G	0.99985	0.98713	Imputed	0.01128	-2.63877 (0.48881)	3.61682e-07
137	rs111235315	5	65153786	NA	NA	C	T	0.99881	0.9337	Imputed	0.01128	-2.63877 (0.48881)	3.61682e-07
138	rs113819346	5	65158982	NA	NA	T	A	0.99875	0.92068	Imputed	0.01128	-2.63877 (0.48881)	3.61682e-07
139	rs111891881	5	65162437	NA	NA	T	A	0.99822	0.91646	Imputed	0.01128	-2.63877 (0.48881)	3.61682e-07
140	rs113430455	5	65163784	NA	NA	C	A	0.99902	0.93258	Imputed	0.01128	-2.63877 (0.48881)	3.61682e-07
141	5:65169632:AC:A	5	65169632	NA	NA	AC	A	1	0.99993	Imputed	0.01128	-2.63877 (0.48881)	3.61682e-07
142	rs113149692	5	65170356	NA	NA	T	A	1	0.99993	Imputed	0.01128	-2.63877 (0.48881)	3.61682e-07
143	rs112328077	5	65171273	NA	NA	A	G	1	0.99991	Imputed	0.01128	-2.63877 (0.48881)	3.61682e-07
144	5:65181825:GTC:G	5	65181825	NA	NA	GTC	G	0.99984	0.98603	Imputed	0.01128	-2.63877 (0.48881)	3.61682e-07
145	rs113971240	5	65183399	NA	NA	T	G	0.99983	0.98511	Imputed	0.01128	-2.63877 (0.48881)	3.61682e-07
146	rs148357626	5	65185274	NA	NA	C	G	0.99987	0.9884	Imputed	0.01128	-2.63877 (0.48881)	3.61682e-07
147	rs113342624	5	65185355	NA	NA	G	T	0.99987	0.98852	Imputed	0.01128	-2.63877 (0.48881)	3.61682e-07
148	rs116434743	22	41783206	TEF	intron	G	A	0.99991	0.99692	Genotyped	0.03008	-1.63978 (0.30391)	3.66279e-07
149	rs117624967	12	23161277	NA	NA	C	T	0.99344	0.64013	Imputed	0.01128	-2.61307 (0.48529)	3.8452e-07
150	rs551523627	1	201159274	IGFN1	upstream, 2KB upstream	A	C	0.99476	0.64156	Imputed	0.01128	-2.61307 (0.48529)	3.8452e-07
151	rs745809	11	34187847	ABTB2	intron	G	A	0.98835	0.6404	Imputed	0.01504	-2.28755 (0.42570)	4.0372e-07
152	7:50228882:A:AAAAC	7	50228882	NA	NA	A	AAAAC	0.99266	0.87856	Imputed	0.03759	-1.48271 (0.27699)	4.42589e-07
153	rs73339902	7	50228942	NA	NA	C	T	0.99359	0.89797	Imputed	0.03759	-1.48271 (0.27699)	4.42589e-07
154	rs73342008	7	50229054	NA	NA	T	C	0.99359	0.89797	Imputed	0.03759	-1.48271 (0.27699)	4.42589e-07
155	rs73342071	7	50233502	NA	NA	G	C	0.99448	0.89515	Imputed	0.03759	-1.48271 (0.27699)	4.42589e-07
156	rs73342075	7	50234108	NA	NA	T	C	0.99441	0.89367	Imputed	0.03759	-1.48271 (0.27699)	4.42589e-07
157	rs59196953	11	2152267	IGF2, INS-IGF2	non-coding, genic downstream, 3 -prime UTR	A	G	0.99541	0.84357	Imputed	0.02256	-1.85345 (0.34648)	4.49636e-07
158	rs80262389	1	3285619	PRDM16	intron	T	C	0.98623	0.68185	Imputed	0.03008	-1.46561 (0.27409)	4.53801e-07
159	rs113589692	12	121959146	KDM2B	intron, genic upstream	G	A	0.99321	0.75256	Imputed	0.01504	-2.28163 (0.42702)	4.62178e-07
160	rs113981687	12	121961619	KDM2B	intron, genic upstream	G	A	0.99319	0.75365	Imputed	0.01504	-2.28163 (0.42702)	4.62178e-07
161	rs112171529	12	121961856	KDM2B	intron, genic upstream	G	A	0.99347	0.75198	Imputed	0.01504	-2.28163 (0.42702)	4.62178e-07
162	rs16837739	1	29203638	NA	NA	A	G	0.9975	0.93814	Imputed	0.02632	-1.51428 (0.28378)	4.76832e-07
163	rs2169257	1	29203839	NA	NA	A	G	0.9975	0.93814	Imputed	0.02632	-1.51428 (0.28378)	4.76832e-07
164	rs7897174	10	64384262	LOC105378327	non-coding	G	C	0.99562	0.82189	Imputed	0.0188	-2.05760 (0.38636)	4.99441e-07
165	rs75042534	20	55433349	NA	NA	G	A	0.99862	0.94132	Imputed	0.02256	-1.87499 (0.35268)	5.20028e-07
166	rs148841552	1	29174299	OPRD1	intron	C	A	0.99701	0.80981	Imputed	0.01128	-2.59371 (0.48804)	5.24362e-07
167	7:8167469:CA:C	7	8167469	NA	NA	CA	C	0.99928	0.93707	Imputed	0.01128	-2.59371 (0.48804)	5.24362e-07
168	rs201337773	7	8167476	ICA1	intron, genic downstream	C	T	0.99914	0.92546	Imputed	0.01128	-2.59371 (0.48804)	5.24362e-07
169	rs111353851	7	8167690	ICA1	coding sequence, genic downstream, non-coding, synonymous, missense	A	G	0.99914	0.92546	Imputed	0.01128	-2.59371 (0.48804)	5.24362e-07
170	rs557913443	7	8169010	ICA1	intron, genic downstream	A	T	0.99839	0.87457	Imputed	0.01128	-2.59371 (0.48804)	5.24362e-07
171	rs113128750	7	8169876	ICA1	intron, genic downstream	G	A	0.99923	0.93464	Imputed	0.01128	-2.59371 (0.48804)	5.24362e-07
172	rs113478525	7	8172373	ICA1	intron, genic downstream	C	T	0.99958	0.96394	Imputed	0.01128	-2.59371 (0.48804)	5.24362e-07
173	rs112445267	7	8172887	ICA1	intron, genic downstream	C	T	0.99961	0.96644	Imputed	0.01128	-2.59371 (0.48804)	5.24362e-07
174	7:8175905:C:T	7	8175905	NA	NA	C	T	0.99966	0.97079	Imputed	0.01128	-2.59371 (0.48804)	5.24362e-07
175	rs72972614	2	124542321	NA	NA	G	A	0.99988	0.98898	Imputed	0.01128	-2.66203 (0.50093)	5.25204e-07
176	rs72972626	2	124555344	NA	NA	T	C	0.99907	0.92615	Imputed	0.01128	-2.66203 (0.50093)	5.25204e-07
177	2:124566137:C:CG	2	124566137	NA	NA	C	CG	0.99776	0.86381	Imputed	0.01128	-2.66203 (0.50093)	5.25204e-07
178	rs113444733	2	124568260	NA	NA	C	T	0.99776	0.86368	Imputed	0.01128	-2.66203 (0.50093)	5.25204e-07
179	rs181549373	4	21143556	KCNIP4	intron, genic upstream	C	A	0.99445	0.76002	Imputed	0.01128	-2.66203 (0.50093)	5.25204e-07
180	rs575735964	4	21144332	KCNIP4	genic upstream, intron	G	A	0.99445	0.76002	Imputed	0.01128	-2.66203 (0.50093)	5.25204e-07
181	rs193225327	4	21145208	KCNIP4	genic upstream, intron	C	T	0.99447	0.75981	Imputed	0.01128	-2.66203 (0.50093)	5.25204e-07
182	rs569253257	4	21145610	KCNIP4	genic upstream, intron	C	T	0.99447	0.75981	Imputed	0.01128	-2.66203 (0.50093)	5.25204e-07
183	rs542014660	7	82628848	PCLO	intron	A	T	0.99402	0.61344	Imputed	0.01128	-2.66203 (0.50093)	5.25204e-07
184	rs555710742	7	82628849	PCLO	intron	T	A	0.99402	0.61344	Imputed	0.01128	-2.66203 (0.50093)	5.25204e-07
185	8:107198749:TTGTGAATTCACA:T	8	107198749	NA	NA	TTGTGAATTCACA	T	0.99698	0.78961	Imputed	0.01128	-2.66203 (0.50093)	5.25204e-07
186	rs114786513	6	88722654	NA	NA	T	C	0.9931	0.91415	Genotyped	0.05639	-1.20331 (0.22649)	5.28552e-07
187	17:73189577:A:AT	17	73189577	NA	NA	A	AT	0.99302	0.70219	Imputed	0.01504	-2.32713 (0.43863)	5.45802e-07
188	rs186915067	11	130089473	NA	NA	T	G	0.99111	0.63307	Imputed	0.01504	-2.28191 (0.43030)	5.51767e-07
189	rs192979172	16	73352945	ZFHX3	intron, genic upstream	A	C	0.99629	0.81032	Imputed	0.01504	-2.33248 (0.44018)	5.6183e-07
190	rs147468875	1	168555357	NA	NA	A	T	0.98831	0.46203	Imputed	0.01504	-2.43307 (0.45923)	5.63811e-07
191	rs75930151	16	1201478	CACNA1H	upstream, 2KB upstream	G	A	0.98966	0.58564	Imputed	0.01504	-2.26609 (0.42775)	5.65003e-07
192	rs564873405	14	92036034	LOC101928957	intron	A	T	0.98769	0.75318	Imputed	0.04511	-1.42902 (0.26984)	5.69524e-07
193	rs189860565	14	92051942	CATSPERB	intron	C	G	0.9879	0.75727	Imputed	0.04511	-1.42902 (0.26984)	5.69524e-07
194	rs367601382	14	92057947	CATSPERB	intron	T	G	0.98801	0.75905	Imputed	0.04511	-1.42902 (0.26984)	5.69524e-07
195	rs148324643	14	92061889	CATSPERB	intron	C	T	0.98783	0.75478	Imputed	0.04511	-1.42902 (0.26984)	5.69524e-07
196	rs537996704	14	92065251	CATSPERB	intron	C	T	0.98783	0.75478	Imputed	0.04511	-1.42902 (0.26984)	5.69524e-07
197	rs57449262	6	132547421	NA	NA	G	A	0.99272	0.73852	Imputed	0.0188	-2.09068 (0.39505)	5.78888e-07
198	2:34321271:AG:A	2	34321271	NA	NA	AG	A	0.99802	0.95389	Imputed	0.03008	-1.64530 (0.31128)	5.95758e-07
199	ss1388105427	12	9601903	LOC408186, DDX12P	upstream, 2KB upstream, intron	G	A	0.99141	0.83709	Imputed	0.04135	-1.40867 (0.26706)	6.25089e-07
200	ss1388105478	12	9602261	LOC408186, DDX12P	intron, upstream, 2KB upstream	T	C	0.99143	0.83864	Imputed	0.04135	-1.40867 (0.26706)	6.25089e-07
201	ss1388105573	12	9604098	LOC408186	intron	A	C	0.99269	0.85562	Imputed	0.04135	-1.40867 (0.26706)	6.25089e-07
202	ss1388105595	12	9604892	LOC408186	intron	A	T	0.99217	0.84228	Imputed	0.04135	-1.40867 (0.26706)	6.25089e-07
203	rs189265610	1	175442886	TNR	intron	G	T	0.99888	0.93004	Imputed	0.01504	-1.83050 (0.34718)	6.31357e-07
204	rs181592133	1	175442893	TNR	intron	C	T	0.99888	0.93004	Imputed	0.01504	-1.83050 (0.34718)	6.31357e-07
205	rs186323618	1	175443509	TNR	intron	A	C	0.99888	0.93004	Imputed	0.01504	-1.83050 (0.34718)	6.31357e-07
206	rs62093381	18	20641254	NA	NA	C	T	0.99439	0.7964	Imputed	0.0188	-2.03084 (0.38588)	6.58284e-07
207	rs114860853	1	3290667	PRDM16	intron	C	G	0.98475	0.69609	Imputed	0.03383	-1.37633 (0.26174)	6.71492e-07
208	rs111639280	12	119652731	LOC105370026	intron	T	A	0.99865	0.90707	Imputed	0.01128	-2.70794 (0.51580)	6.96666e-07
209	rs550558517	12	119653793	LOC105370026	intron	A	C	0.99865	0.90724	Imputed	0.01128	-2.70794 (0.51580)	6.96666e-07
210	rs113516402	12	119653930	LOC105370026	intron	C	T	0.99865	0.90724	Imputed	0.01128	-2.70794 (0.51580)	6.96666e-07
211	rs113378984	12	119657715	LOC105370026	intron	A	G	0.99907	0.92843	Imputed	0.01128	-2.70794 (0.51580)	6.96666e-07
212	rs113095789	12	119657920	LOC105370026	intron	A	G	0.99907	0.92843	Imputed	0.01128	-2.70794 (0.51580)	6.96666e-07
213	rs150041612	12	119658891	LOC105370026	non-coding	C	T	0.9991	0.93036	Imputed	0.01128	-2.70794 (0.51580)	6.96666e-07
214	rs59408520	1	13958889	NA	NA	G	A	0.9966	0.78066	Imputed	0.01128	-2.70794 (0.51580)	6.96666e-07
215	rs74056405	1	13960383	NA	NA	A	G	0.99634	0.76579	Imputed	0.01128	-2.70794 (0.51580)	6.96666e-07
216	rs74056407	1	13963877	NA	NA	A	G	0.99633	0.76534	Imputed	0.01128	-2.70794 (0.51580)	6.96666e-07
217	rs6701565	1	13966430	NA	NA	A	G	0.99635	0.76593	Imputed	0.01128	-2.70794 (0.51580)	6.96666e-07
218	20:50464820:TGTAA:T	20	50464820	NA	NA	TGTAA	T	0.99966	0.97101	Imputed	0.01128	-2.70794 (0.51580)	6.96666e-07
219	20:50469558:A:ACGTGATC	20	50469558	NA	NA	A	ACGTGATC	0.99965	0.97042	Imputed	0.01128	-2.70794 (0.51580)	6.96666e-07
220	rs16996293	20	50479827	LINC01429	upstream, 2KB upstream	G	A	0.9999	0.99082	Imputed	0.01128	-2.70794 (0.51580)	6.96666e-07
221	rs140514445	20	50482913	NA	NA	A	G	0.99998	0.99825	Imputed	0.01128	-2.70794 (0.51580)	6.96666e-07
222	rs188597369	20	50492414	NA	NA	T	G	0.99992	0.99261	Imputed	0.01128	-2.70794 (0.51580)	6.96666e-07
223	rs149005403	20	50639272	NA	NA	C	G	0.99537	0.74934	Imputed	0.01128	-2.70794 (0.51580)	6.96666e-07
224	rs374463424	8	67396414	NA	NA	C	T	0.99757	0.85353	Imputed	0.01128	-2.70794 (0.51580)	6.96666e-07
225	rs144297192	11	6532668	DNHD1	intron; Clinical significance: benign	C	G	0.99947	0.97805	Imputed	0.02256	-1.93186 (0.36806)	7.00146e-07
226	rs76280986	20	51454688	NA	NA	T	C	0.99833	0.91769	Imputed	0.01504	-2.53990 (0.48405)	7.05331e-07
227	rs76614713	20	51455513	NA	NA	C	G	0.99833	0.91769	Imputed	0.01504	-2.53990 (0.48405)	7.05331e-07
228	18:68335642:AAAAC:A	18	68335642	NA	NA	AAAAC	A	0.99698	0.82107	Imputed	0.01504	-2.25051 (0.43066)	7.74823e-07
229	rs114190145	18	68339158	NA	NA	G	A	0.99727	0.83284	Imputed	0.01504	-2.25051 (0.43066)	7.74823e-07
230	rs114582922	18	68339340	NA	NA	G	A	0.99709	0.82048	Imputed	0.01504	-2.25051 (0.43066)	7.74823e-07
231	rs139618111	3	16718502	NA	NA	G	A	0.99262	0.82122	Imputed	0.02632	-1.83257 (0.35084)	7.82869e-07
232	rs73177061	3	172936025	LOC105374224	intron	A	G	0.98801	0.61871	Imputed	0.02256	-1.89475 (0.36279)	7.84952e-07
233	rs9896375	17	56395168	TSPOAP1	intron	C	T	0.99805	0.93203	Imputed	0.02256	-1.83248 (0.35188)	8.38438e-07
234	rs116826083	17	56396826	TSPOAP1	intron	G	A	0.9979	0.94068	Imputed	0.02256	-1.83248 (0.35188)	8.38438e-07
235	rs147400229	12	116790421	LOC105370005	upstream, 2KB upstream	G	C	0.99856	0.92253	Imputed	0.01504	-2.42339 (0.46607)	8.68053e-07
236	rs114295675	12	116794394	NA	NA	A	G	0.99786	0.87811	Imputed	0.01504	-2.42339 (0.46607)	8.68053e-07
237	rs62056075	17	14251875	HS3ST3B1	non-coding, 3 -prime UTR	C	T	0.99007	0.76679	Imputed	0.02256	-1.93229 (0.37201)	8.8904e-07
238	rs537994962	9	28613041	LINGO2	genic upstream, intron	G	A	0.9969	0.86591	Imputed	0.0188	-1.97847 (0.38100)	8.94306e-07
239	rs148197500	11	6523520	DNHD1	intron	C	G	0.99984	0.98964	Imputed	0.01504	-2.25291 (0.43387)	8.95303e-07
240	rs74078937	14	101195141	DLK1	intron	A	G	0.98418	0.71138	Imputed	0.03759	-1.48177 (0.28542)	8.99589e-07
241	rs1807144	1	106013175	NA	NA	C	T	0.96627	0.85985	Imputed	0.22932	-0.63061 (0.12157)	9.16976e-07
242	rs115569572	22	34129015	LARGE1, LARGE-AS1	non-coding, genic upstream, intron	C	T	0.98798	0.67841	Imputed	0.0188	-2.11974 (0.40985)	9.79407e-07
243	rs114999187	2	19790763	LOC105373459	intron	A	C	0.99535	0.73493	Imputed	0.01128	-2.52460 (0.48847)	9.94654e-07
244	rs76933594	2	19850284	LOC124905977	intron	T	C	0.99794	0.86711	Imputed	0.01128	-2.52460 (0.48847)	9.94654e-07
245	rs76538066	2	19861512	LOC124905977	intron	C	G	0.99865	0.89444	Imputed	0.01128	-2.52460 (0.48847)	9.94654e-07
246	rs142264567	2	19863440	LOC124905977	intron	C	T	0.99835	0.87382	Imputed	0.01128	-2.52460 (0.48847)	9.94654e-07
247	rs16986813	2	19866272	LOC124905977	intron	C	T	0.99835	0.87382	Imputed	0.01128	-2.52460 (0.48847)	9.94654e-07
248	rs77940817	7	23331882	NA	NA	G	C	0.9987	0.90059	Imputed	0.01128	-2.52460 (0.48847)	9.94654e-07
249	rs79386431	7	23339436	MALSU1	intron	G	A	0.99817	0.86124	Imputed	0.01128	-2.52460 (0.48847)	9.94654e-07
250	rs114264207	7	23343959	MALSU1	intron	A	G	0.9993	0.94235	Imputed	0.01128	-2.52460 (0.48847)	9.94654e-07
251	rs115441524	7	23353979	IGF2BP3	intron	A	T	0.99927	0.94078	Imputed	0.01128	-2.52460 (0.48847)	9.94654e-07
252	rs116812605	7	23354045	IGF2BP3	intron	T	G	0.99927	0.94078	Imputed	0.01128	-2.52460 (0.48847)	9.94654e-07
253	7:23354594:GTTATT:G	7	23354594	NA	NA	GTTATT	G	0.99927	0.94078	Imputed	0.01128	-2.52460 (0.48847)	9.94654e-07
254	7:23354752:TA:T	7	23354752	NA	NA	TA	T	0.99893	0.91949	Imputed	0.01128	-2.52460 (0.48847)	9.94654e-07
255	rs6116023	20	3743633	C20orf27	intron	C	T	0.99208	0.60049	Imputed	0.01504	-2.32271 (0.44993)	1.02124e-06
256	rs6116027	20	3745800	C20orf27	intron	A	G	0.99198	0.59729	Imputed	0.01504	-2.32271 (0.44993)	1.02124e-06
257	rs60436582	20	3746536	C20orf27	intron	C	A	0.99198	0.59729	Imputed	0.01504	-2.32271 (0.44993)	1.02124e-06
258	rs115940368	19	58800546	ZNF8, ZNF8-ERVK3-1	intron	C	T	0.99741	0.79185	Imputed	0.01128	-2.60333 (0.50458)	1.03428e-06
259	rs554190805	19	58800840	ZNF8, ZNF8-ERVK3-1	intron	C	T	0.99738	0.78949	Imputed	0.01128	-2.60333 (0.50458)	1.03428e-06
260	rs572283794	16	61952957	CDH8, LOC124903776	intron	A	G	0.99187	0.61775	Imputed	0.01504	-2.46080 (0.47851)	1.11258e-06
261	rs1037720	5	113623505	KCNN2	genic upstream, intron	T	G	0.99831	0.99474	Genotyped	0.34962	-0.57165 (0.11143)	1.17345e-06
262	rs182146563	6	44158329	POLR1C	intron, genic downstream	G	A	0.99451	0.73494	Imputed	0.01504	-2.22459 (0.43402)	1.19807e-06
263	rs189216255	6	44158574	POLR1C, MYMX	2KB upstream, genic downstream, intron, upstream	A	G	0.99445	0.7343	Imputed	0.01504	-2.22459 (0.43402)	1.19807e-06
264	rs73470562	15	100384838	LOC400464	intron	G	A	0.99988	0.99534	Imputed	0.02632	-1.80972 (0.35317)	1.20492e-06
265	rs112554518	15	100384975	LOC400464	intron	G	A	0.99988	0.99534	Imputed	0.02632	-1.80972 (0.35317)	1.20492e-06
266	15:100385082:CAT:C	15	100385082	NA	NA	CAT	C	0.99989	0.99566	Imputed	0.02632	-1.80972 (0.35317)	1.20492e-06
267	rs73470567	15	100385510	LOC400464	intron	C	T	0.99989	0.99566	Imputed	0.02632	-1.80972 (0.35317)	1.20492e-06
268	15:100385755:TTAAAA:T	15	100385755	NA	NA	TTAAAA	T	0.99989	0.99566	Imputed	0.02632	-1.80972 (0.35317)	1.20492e-06
269	15:100386168:ATTG:A	15	100386168	NA	NA	ATTG	A	0.99853	0.95508	Imputed	0.02632	-1.80972 (0.35317)	1.20492e-06
270	rs113158502	15	100386198	LOC400464	intron	A	C	0.99989	0.99574	Imputed	0.02632	-1.80972 (0.35317)	1.20492e-06
271	rs73470573	15	100386272	LOC400464	intron	T	C	0.99989	0.99574	Imputed	0.02632	-1.80972 (0.35317)	1.20492e-06
272	rs73470577	15	100386292	LOC400464	intron	C	T	0.99989	0.99574	Imputed	0.02632	-1.80972 (0.35317)	1.20492e-06
273	rs112115792	15	100386556	LOC400464	intron	T	G	0.99989	0.99574	Imputed	0.02632	-1.80972 (0.35317)	1.20492e-06
274	rs7171397	15	100387594	LOC400464	intron	C	A	0.99995	0.99794	Imputed	0.02632	-1.80972 (0.35317)	1.20492e-06
275	rs7171772	15	100387797	LOC400464	intron	C	T	0.99995	0.99794	Imputed	0.02632	-1.80972 (0.35317)	1.20492e-06
276	rs7172669	15	100387876	LOC400464	intron	A	G	0.99995	0.99794	Imputed	0.02632	-1.80972 (0.35317)	1.20492e-06
277	rs7177729	15	100388030	LOC400464	intron	T	A	0.99995	0.99794	Imputed	0.02632	-1.80972 (0.35317)	1.20492e-06
278	rs61412534	15	100389025	LOC400464	intron	C	T	0.99995	0.99794	Imputed	0.02632	-1.80972 (0.35317)	1.20492e-06
279	rs59799017	15	100389656	LOC400464	intron	A	G	0.99995	0.99794	Imputed	0.02632	-1.80972 (0.35317)	1.20492e-06
280	rs112690790	15	100394846	LOC400464	intron	G	A	0.99996	0.99844	Imputed	0.02632	-1.80972 (0.35317)	1.20492e-06
281	rs73470599	15	100396572	LOC400464	intron	A	C	0.99996	0.99844	Imputed	0.02632	-1.80972 (0.35317)	1.20492e-06
282	15:100401798:T:TA	15	100401798	NA	NA	T	TA	0.99996	0.99861	Imputed	0.02632	-1.80972 (0.35317)	1.20492e-06
283	rs112414412	5	77965428	LOC124900191	intron, genic downstream	G	A	0.99691	0.93408	Imputed	0.03759	-1.51359 (0.29539)	1.20575e-06
284	rs111571403	5	77966148	LOC124900191	intron, genic downstream	G	T	0.99845	0.961	Imputed	0.03759	-1.51359 (0.29539)	1.20575e-06
285	rs16875746	5	77967676	LOC124900191	genic downstream, intron	T	C	0.99991	0.99754	Genotyped	0.03759	-1.51359 (0.29539)	1.20575e-06
286	rs111615966	5	77968139	LOC124900191	intron, genic downstream	G	A	0.99968	0.99121	Imputed	0.03759	-1.51359 (0.29539)	1.20575e-06
287	rs112410768	5	77968739	LOC124900191	intron, genic downstream	G	C	0.99968	0.99117	Imputed	0.03759	-1.51359 (0.29539)	1.20575e-06
288	rs112496339	5	77970510	LOC124900191	intron, genic downstream	T	C	0.99968	0.99117	Imputed	0.03759	-1.51359 (0.29539)	1.20575e-06
289	rs114432019	5	77971665	LOC124900191	intron, genic downstream	G	A	0.99866	0.97048	Imputed	0.03759	-1.51359 (0.29539)	1.20575e-06
290	rs16875752	5	77974217	LOC124900191	genic downstream, intron	A	G	0.99957	0.98826	Imputed	0.03759	-1.51359 (0.29539)	1.20575e-06
291	rs113647792	5	77977892	LOC124900191	intron, genic downstream	T	C	0.99931	0.98104	Imputed	0.03759	-1.51359 (0.29539)	1.20575e-06
292	rs7501380	16	11825293	TXNDC11	intron, genic upstream	G	A	0.98873	0.50915	Imputed	0.01504	-2.20751 (0.43110)	1.22344e-06
293	rs185433416	11	23241310	NA	NA	T	A	0.99652	0.77038	Imputed	0.01128	-1.97994 (0.38671)	1.22748e-06
294	rs181729521	4	111440296	ENPEP	intron	A	G	0.99796	0.84192	Imputed	0.01128	-1.97994 (0.38671)	1.22748e-06
295	rs189600509	4	111446094	ENPEP	intron	T	C	0.99803	0.84941	Imputed	0.01128	-1.97994 (0.38671)	1.22748e-06
296	rs59964498	12	119656859	LOC105370026	intron	A	G	0.99881	0.97461	Imputed	0.04511	-1.45984 (0.28572)	1.28475e-06
297	rs190781111	10	72366416	NA	NA	C	T	0.99872	0.91976	Imputed	0.01504	-2.28356 (0.44700)	1.2886e-06
298	rs180984127	14	104255568	PPP1R13B	intron, genic upstream	T	G	0.98215	0.65978	Imputed	0.03383	-1.55786 (0.30515)	1.3076e-06
299	rs74382154	17	4665676	NA	NA	G	C	0.99905	0.93326	Imputed	0.01128	-2.61707 (0.51276)	1.31532e-06
300	rs146220654	2	125458793	CNTNAP5	intron	G	A	0.99694	0.78285	Imputed	0.01128	-2.61707 (0.51276)	1.31532e-06
301	rs140981658	2	125531251	CNTNAP5	intron	T	C	0.99797	0.87965	Imputed	0.01128	-2.61707 (0.51276)	1.31532e-06
302	rs183879649	2	125822635	NA	NA	C	A	0.99422	0.69288	Imputed	0.01128	-2.61707 (0.51276)	1.31532e-06
303	rs184683883	2	125823147	NA	NA	G	A	0.99422	0.69288	Imputed	0.01128	-2.61707 (0.51276)	1.31532e-06
304	rs113518844	5	64787899	LOC124900986	upstream, 2KB upstream	G	A	0.99986	0.98778	Imputed	0.01128	-2.61707 (0.51276)	1.31532e-06
305	rs114508338	5	64844926	CENPK	intron	G	A	1	0.99994	Genotyped	0.01128	-2.61707 (0.51276)	1.31532e-06
306	rs112335140	5	64926675	TRAPPC13, SHLD3	3 -prime UTR, intron	G	A	0.99995	0.996	Genotyped	0.01128	-2.61707 (0.51276)	1.31532e-06
307	rs111510685	5	64986133	SGTB	intron	G	T	0.99875	0.89783	Imputed	0.01128	-2.61707 (0.51276)	1.31532e-06
308	8:24619135:A:AC	8	24619135	NA	NA	A	AC	0.99903	0.92049	Imputed	0.01128	-2.61707 (0.51276)	1.31532e-06
309	rs114499911	8	24623347	NA	NA	T	A	0.99925	0.93795	Imputed	0.01128	-2.61707 (0.51276)	1.31532e-06
310	rs74898533	8	24628223	NA	NA	G	A	0.99895	0.91288	Imputed	0.01128	-2.61707 (0.51276)	1.31532e-06
311	rs144505201	8	96038819	NDUFAF6	genic downstream, intron	G	T	0.9941	0.6223	Imputed	0.01128	-2.61707 (0.51276)	1.31532e-06
312	rs184123844	8	96056913	NDUFAF6	intron, genic downstream	A	G	0.9979	0.83618	Imputed	0.01128	-2.61707 (0.51276)	1.31532e-06
313	rs12141741	1	247363152	NA	NA	C	A	0.99701	0.98603	Genotyped	0.16165	-0.74725 (0.14644)	1.32224e-06
314	rs12141744	1	247363160	NA	NA	C	T	0.99661	0.98286	Imputed	0.16165	-0.74725 (0.14644)	1.32224e-06
315	rs80007342	20	9412734	PLCB4	intron	T	A	0.99662	0.88381	Imputed	0.02256	-1.76997 (0.34719)	1.34881e-06
316	rs114221812	20	9414655	PLCB4	intron	C	T	0.99853	0.94139	Imputed	0.02256	-1.76997 (0.34719)	1.34881e-06
317	rs189384245	4	84167535	NA	NA	C	T	0.99185	0.69247	Imputed	0.0188	-2.08716 (0.40963)	1.36515e-06
318	rs115760320	4	84170919	NA	NA	G	A	0.99153	0.6819	Imputed	0.0188	-2.08716 (0.40963)	1.36515e-06
319	rs111468003	13	83522246	NA	NA	G	T	0.99997	0.99737	Imputed	0.01128	-2.53411 (0.49744)	1.37093e-06
320	rs145198702	13	83544144	NA	NA	A	G	0.99982	0.98436	Imputed	0.01128	-2.53411 (0.49744)	1.37093e-06
321	rs113020396	13	83560313	NA	NA	T	C	0.99669	0.78349	Imputed	0.01128	-2.53411 (0.49744)	1.37093e-06
322	rs113367518	13	83593051	NA	NA	T	C	0.99996	0.99625	Imputed	0.01128	-2.53411 (0.49744)	1.37093e-06
323	rs75248246	17	2836178	RAP1GAP2	intron, genic upstream	C	A	0.99919	0.93764	Imputed	0.01128	-2.53411 (0.49744)	1.37093e-06
324	rs138936158	17	2836400	RAP1GAP2	intron, genic upstream	C	T	0.99919	0.93764	Imputed	0.01128	-2.53411 (0.49744)	1.37093e-06
325	rs142826732	17	2837316	RAP1GAP2	intron, genic upstream	A	G	0.99914	0.93374	Imputed	0.01128	-2.53411 (0.49744)	1.37093e-06
326	17:2838881:A:AC	17	2838881	NA	NA	A	AC	0.99877	0.90662	Imputed	0.01128	-2.53411 (0.49744)	1.37093e-06
327	rs114403598	17	2840353	RAP1GAP2	intron, genic upstream	G	C	0.99915	0.93407	Imputed	0.01128	-2.53411 (0.49744)	1.37093e-06
328	rs145735390	20	12690762	NA	NA	G	T	0.99145	0.65879	Imputed	0.01128	-2.53411 (0.49744)	1.37093e-06
329	rs28416627	22	16869822	NA	NA	G	A	0.98993	0.3319	Imputed	0.01128	-2.53411 (0.49744)	1.37093e-06
330	rs541815291	22	17082365	TPTEP1	upstream, 2KB upstream	T	G	0.99817	0.9135	Imputed	0.01128	-2.53411 (0.49744)	1.37093e-06
331	22:17087381:C:T	22	17087381	NA	NA	C	T	0.99825	0.87434	Imputed	0.01128	-2.53411 (0.49744)	1.37093e-06
332	rs112382912	22	17090948	TPTEP1	intron	C	T	0.99926	0.94592	Imputed	0.01128	-2.53411 (0.49744)	1.37093e-06
333	rs186481184	22	17113505	TPTEP1	intron	A	G	0.99998	0.99799	Imputed	0.01128	-2.53411 (0.49744)	1.37093e-06
334	rs186410757	22	17123674	TPTEP1	intron	C	T	0.99998	0.998	Imputed	0.01128	-2.53411 (0.49744)	1.37093e-06
335	rs114561185	2	204931383	NA	NA	A	G	0.99414	0.65855	Imputed	0.01128	-2.53411 (0.49744)	1.37093e-06
336	rs144625967	14	91904726	NA	NA	T	G	0.99252	0.75382	Imputed	0.02632	-1.77215 (0.34802)	1.38359e-06
337	rs111614815	14	91921702	LOC124903361	intron	G	T	0.99433	0.80345	Imputed	0.02632	-1.77215 (0.34802)	1.38359e-06
338	rs112067285	14	91955130	PPP4R3A	intron	C	T	0.99439	0.80349	Imputed	0.02632	-1.77215 (0.34802)	1.38359e-06
339	rs6988642	8	107141357	NA	NA	G	C	0.99947	0.99132	Imputed	0.06391	-1.12160 (0.22047)	1.41215e-06
340	rs2253216	5	167380684	TENM2, LOC105377709	intron, 2KB upstream, upstream	A	G	0.98998	0.75296	Imputed	0.02256	-1.85967 (0.36574)	1.42862e-06
341	rs2105249	1	246056368	SMYD3	intron	C	G	0.98317	0.66796	Imputed	0.03383	1.51209 (0.29741)	1.43212e-06
342	rs188760371	16	68290849	PLA2G15	intron	A	T	0.99709	0.87672	Imputed	0.01504	-2.37724 (0.46791)	1.45442e-06
343	rs4664200	2	151215318	NA	NA	T	C	0.99186	0.5978	Imputed	0.01504	2.17603 (0.42857)	1.47456e-06
344	rs7600709	2	151219459	NA	NA	A	G	0.99225	0.60226	Imputed	0.01504	2.17603 (0.42857)	1.47456e-06
345	rs142334577	3	183280775	NA	NA	G	A	0.99533	0.73804	Imputed	0.01504	-2.22980 (0.43918)	1.47557e-06
346	rs8042560	15	36167572	NA	NA	C	T	0.98602	0.60279	Imputed	0.02256	-1.95766 (0.38584)	1.49756e-06
347	rs9934438	16	31104878	VKORC1	intron; Clinical significance: benign, likely-benign, pathogenic, drug-response	G	A	0.99999	0.99996	Genotyped	0.30075	-0.58950 (0.11630)	1.52891e-06
348	rs9923231	16	31107689	VKORC1, LOC124903680	2KB upstream, upstream; Clinical significance: other, likely-benign, drug-response, pathogenic	C	T	1	0.99998	Genotyped	0.30075	-0.58950 (0.11630)	1.52891e-06
349	rs141200889	15	99620984	SYNM-AS1	genic downstream, intron	T	C	0.99064	0.60739	Imputed	0.01504	-2.17318 (0.42885)	1.53891e-06
350	rs148142161	10	102450225	NA	NA	C	T	0.99959	0.97911	Imputed	0.0188	-1.66483 (0.32859)	1.54413e-06
351	rs190907705	10	102450249	NA	NA	C	T	0.99922	0.96	Imputed	0.0188	-1.66483 (0.32859)	1.54413e-06
352	rs112695538	10	102453560	NA	NA	T	C	0.99847	0.92694	Imputed	0.0188	-1.66483 (0.32859)	1.54413e-06
353	rs114689091	10	102454367	NA	NA	T	C	0.99847	0.92694	Imputed	0.0188	-1.66483 (0.32859)	1.54413e-06
354	10:102467610:G:T	10	102467610	NA	NA	G	T	0.99605	0.84987	Imputed	0.0188	-1.66483 (0.32859)	1.54413e-06
355	rs11156700	14	32184250	NUBPL	genic upstream, genic downstream, intron	A	C	0.99506	0.82118	Imputed	0.0188	1.96894 (0.38942)	1.61593e-06
356	rs1031102	14	32184680	NUBPL	genic downstream, intron, genic upstream	T	C	0.99506	0.82118	Imputed	0.0188	1.96894 (0.38942)	1.61593e-06
357	rs11184566	1	105989016	NA	NA	C	T	0.99535	0.98386	Imputed	0.36842	-0.59389 (0.11747)	1.61985e-06
358	rs149865015	12	114358081	RBM19	intron	C	T	0.9965	0.72997	Imputed	0.01128	-2.54396 (0.50363)	1.64952e-06
359	rs578216007	19	45399704	TOMM40	intron	C	T	0.99655	0.76518	Imputed	0.01128	-2.54396 (0.50363)	1.64952e-06
360	19:45403048:CTTTTTTTTTTTTTTTTTTT:C	19	45403048	NA	NA	CTTTTTTTTTTTTTTTTTTT	C	0.98848	0.45619	Imputed	0.01128	2.54396 (0.50363)	1.64952e-06
361	rs546268923	19	45408177	APOE	upstream, 2KB upstream	A	G	0.99661	0.76668	Imputed	0.01128	-2.54396 (0.50363)	1.64952e-06
362	rs142332408	1	29192881	OPRD1	3 -prime UTR	G	A	0.99849	0.88604	Imputed	0.01128	-2.54396 (0.50363)	1.64952e-06
363	rs75060680	1	29217579	EPB41	genic upstream, intron	G	C	0.99962	0.97011	Imputed	0.01128	-2.54396 (0.50363)	1.64952e-06
364	rs145970035	1	29219860	EPB41	intron, genic upstream	G	A	0.99963	0.97052	Imputed	0.01128	-2.54396 (0.50363)	1.64952e-06
365	1:29224918:C:CCTCCAGTCA	1	29224918	NA	NA	C	CCTCCAGTCA	0.99663	0.82427	Imputed	0.01128	-2.54396 (0.50363)	1.64952e-06
366	rs184098127	1	29226403	EPB41	genic upstream, intron	T	C	0.99972	0.9773	Imputed	0.01128	-2.54396 (0.50363)	1.64952e-06
367	rs138819005	1	29231720	EPB41	genic upstream, intron	A	G	0.99995	0.99553	Imputed	0.01128	-2.54396 (0.50363)	1.64952e-06
368	rs76586574	1	29239054	EPB41	genic upstream, intron	A	G	0.99993	0.99408	Imputed	0.01128	-2.54396 (0.50363)	1.64952e-06
369	rs77485945	1	29259101	EPB41, LOC124903886	intron	A	G	0.99994	0.99459	Imputed	0.01128	-2.54396 (0.50363)	1.64952e-06
370	rs78085274	1	29260935	EPB41, LOC124903886	intron	G	A	0.99994	0.99459	Imputed	0.01128	-2.54396 (0.50363)	1.64952e-06
371	rs116511764	1	29263749	EPB41, LOC124903886	intron	T	C	0.99994	0.99496	Imputed	0.01128	-2.54396 (0.50363)	1.64952e-06
372	1:29267912:TG:T	1	29267912	NA	NA	TG	T	0.99995	0.99531	Imputed	0.01128	-2.54396 (0.50363)	1.64952e-06
373	rs140715156	1	29275449	EPB41	intron	G	A	1	0.99966	Imputed	0.01128	-2.54396 (0.50363)	1.64952e-06
374	rs112326048	1	29278814	EPB41	intron	C	T	0.99965	0.97231	Imputed	0.01128	-2.54396 (0.50363)	1.64952e-06
375	rs146785045	1	29294765	EPB41	intron	G	T	1	0.99966	Imputed	0.01128	-2.54396 (0.50363)	1.64952e-06
376	rs115054184	1	29326911	EPB41	intron	C	T	1	0.99966	Imputed	0.01128	-2.54396 (0.50363)	1.64952e-06
377	rs114278536	1	29328293	EPB41	intron	C	T	1	0.99966	Imputed	0.01128	-2.54396 (0.50363)	1.64952e-06
378	rs148176786	1	29331806	EPB41	intron	T	C	1	0.99966	Imputed	0.01128	-2.54396 (0.50363)	1.64952e-06
379	rs74539585	1	29337084	EPB41	intron	T	C	0.9999	0.99128	Imputed	0.01128	-2.54396 (0.50363)	1.64952e-06
380	rs4110941	1	29337743	EPB41	intron	C	T	0.99881	0.92756	Imputed	0.01128	-2.54396 (0.50363)	1.64952e-06
381	rs4110943	1	29337833	EPB41	intron	T	G	0.99994	0.99491	Imputed	0.01128	-2.54396 (0.50363)	1.64952e-06
382	1:29351919:G:GT	1	29351919	NA	NA	G	GT	1	0.99966	Imputed	0.01128	-2.54396 (0.50363)	1.64952e-06
383	rs59596066	1	29357898	EPB41	intron	G	A	1	0.99999	Genotyped	0.01128	-2.54396 (0.50363)	1.64952e-06
384	rs143295410	1	29360695	EPB41	intron	C	T	1	0.99966	Imputed	0.01128	-2.54396 (0.50363)	1.64952e-06
385	rs139715164	1	29365746	EPB41	intron; Clinical significance: benign	T	C	1	0.99966	Imputed	0.01128	-2.54396 (0.50363)	1.64952e-06
386	rs74065241	1	29384679	EPB41	intron	A	G	1	0.99999	Genotyped	0.01128	-2.54396 (0.50363)	1.64952e-06
387	rs149017273	1	29385647	EPB41	intron	C	T	0.9996	0.96652	Imputed	0.01128	-2.54396 (0.50363)	1.64952e-06
388	rs74796670	1	29390115	EPB41	intron	G	T	1	0.99966	Imputed	0.01128	-2.54396 (0.50363)	1.64952e-06
389	rs114185807	1	29393588	EPB41	genic downstream, intron	C	T	1	0.99999	Genotyped	0.01128	-2.54396 (0.50363)	1.64952e-06
390	rs78611352	1	29395151	EPB41	intron, genic downstream	T	G	1	0.99966	Imputed	0.01128	-2.54396 (0.50363)	1.64952e-06
391	rs151308082	1	29402323	EPB41	genic downstream, intron	T	G	1	0.99966	Imputed	0.01128	-2.54396 (0.50363)	1.64952e-06
392	rs140763166	1	29402393	EPB41	intron, genic downstream	T	C	1	0.99966	Imputed	0.01128	-2.54396 (0.50363)	1.64952e-06
393	rs74065244	1	29403232	EPB41	intron, genic downstream	T	C	1	0.99966	Imputed	0.01128	-2.54396 (0.50363)	1.64952e-06
394	rs150853205	1	29405624	EPB41	genic downstream, intron	C	T	1	0.99966	Imputed	0.01128	-2.54396 (0.50363)	1.64952e-06
395	1:29406191:CA:C	1	29406191	NA	NA	CA	C	1	0.99966	Imputed	0.01128	-2.54396 (0.50363)	1.64952e-06
396	rs192178471	1	29406724	EPB41	genic downstream, intron	G	A	1	0.99966	Imputed	0.01128	-2.54396 (0.50363)	1.64952e-06
397	rs74065245	1	29411118	EPB41	intron, genic downstream	G	A	1	0.99966	Imputed	0.01128	-2.54396 (0.50363)	1.64952e-06
398	rs75295064	1	29417376	EPB41	intron, genic downstream	A	C	1	0.99966	Imputed	0.01128	-2.54396 (0.50363)	1.64952e-06
399	1:29425247:TTTTG:T	1	29425247	NA	NA	TTTTG	T	0.99961	0.96703	Imputed	0.01128	-2.54396 (0.50363)	1.64952e-06
400	rs149734641	1	29431455	EPB41	intron, genic downstream	G	A	1	0.99966	Imputed	0.01128	-2.54396 (0.50363)	1.64952e-06
401	rs116349035	1	29434081	EPB41	intron, genic downstream	G	A	1	0.99966	Imputed	0.01128	-2.54396 (0.50363)	1.64952e-06
402	rs145879556	1	29435392	EPB41	intron, genic downstream	G	T	1	0.99966	Imputed	0.01128	-2.54396 (0.50363)	1.64952e-06
403	rs78029157	1	29436954	EPB41	intron, genic downstream	C	A	0.99994	0.9949	Imputed	0.01128	-2.54396 (0.50363)	1.64952e-06
404	rs56040456	1	29447699	TMEM200B	synonymous, coding sequence	G	A	0.99984	0.9863	Genotyped	0.01128	-2.54396 (0.50363)	1.64952e-06
405	rs74065249	1	29450967	TMEM200B	2KB upstream, upstream	G	A	0.99926	0.94447	Imputed	0.01128	-2.54396 (0.50363)	1.64952e-06
406	rs34963315	1	29482986	SRSF4	intron	A	G	0.99962	0.97001	Imputed	0.01128	-2.54396 (0.50363)	1.64952e-06
407	rs71642261	1	29497886	SRSF4, MECR	5 -prime UTR, intron, genic upstream, genic downstream	A	G	0.99952	0.96191	Imputed	0.01128	-2.54396 (0.50363)	1.64952e-06
408	rs35085040	1	29509935	SRSF4, MECR	genic downstream, 2KB upstream, intron, upstream	T	C	0.99892	0.93634	Imputed	0.01128	-2.54396 (0.50363)	1.64952e-06
409	rs568364256	1	29510514	MECR	genic downstream, intron	T	C	0.99794	0.87836	Imputed	0.01128	-2.54396 (0.50363)	1.64952e-06
410	rs534166750	1	29510515	MECR	genic downstream, intron	A	C	0.99794	0.87836	Imputed	0.01128	-2.54396 (0.50363)	1.64952e-06
411	rs553986987	1	29510516	MECR	genic downstream, intron	G	A	0.99794	0.87836	Imputed	0.01128	-2.54396 (0.50363)	1.64952e-06
412	rs545871023	1	29510537	MECR	genic downstream, intron	C	T	0.99792	0.8775	Imputed	0.01128	-2.54396 (0.50363)	1.64952e-06
413	rs556385937	1	29510538	MECR	intron, genic downstream	C	G	0.99792	0.8775	Imputed	0.01128	-2.54396 (0.50363)	1.64952e-06
414	rs576219793	1	29510551	MECR	intron, genic downstream	C	T	0.99892	0.91501	Imputed	0.01128	-2.54396 (0.50363)	1.64952e-06
415	1:29515318:A:AT	1	29515318	NA	NA	A	AT	0.99891	0.93524	Imputed	0.01128	-2.54396 (0.50363)	1.64952e-06
416	1:29526428:TA:T	1	29526428	NA	NA	TA	T	0.99892	0.93634	Imputed	0.01128	-2.54396 (0.50363)	1.64952e-06
417	1:29526442:AT:A	1	29526442	NA	NA	AT	A	0.99892	0.93634	Imputed	0.01128	-2.54396 (0.50363)	1.64952e-06
418	rs34104787	1	29538701	MECR	intron	C	T	0.99962	0.97001	Imputed	0.01128	-2.54396 (0.50363)	1.64952e-06
419	rs35345653	1	29542677	MECR	intron; Clinical significance: likely-benign	C	T	0.99962	0.97001	Imputed	0.01128	-2.54396 (0.50363)	1.64952e-06
420	1:29556441:CAG:C	1	29556441	NA	NA	CAG	C	0.99957	0.96579	Imputed	0.01128	-2.54396 (0.50363)	1.64952e-06
421	rs34809192	1	29559466	NA	NA	C	T	0.99951	0.96122	Imputed	0.01128	-2.54396 (0.50363)	1.64952e-06
422	rs36110412	1	29559827	NA	NA	C	T	0.99954	0.96376	Imputed	0.01128	-2.54396 (0.50363)	1.64952e-06
423	rs77247367	1	29566439	PTPRU	intron	G	A	0.99941	0.95223	Imputed	0.01128	-2.54396 (0.50363)	1.64952e-06
424	rs55768751	3	172767310	SPATA16	intron	G	A	0.98544	0.5455	Imputed	0.01128	-2.54396 (0.50363)	1.64952e-06
425	rs116248896	8	107100573	NA	NA	C	T	0.9952	0.75751	Imputed	0.01504	-2.19616 (0.43494)	1.66342e-06
426	rs145160358	8	107138569	NA	NA	T	C	0.99608	0.80288	Imputed	0.01504	-2.19616 (0.43494)	1.66342e-06
427	rs140274913	8	107175262	NA	NA	G	A	0.99566	0.79003	Imputed	0.01504	-2.19616 (0.43494)	1.66342e-06
428	rs116130037	22	19571179	NA	NA	C	T	0.99993	0.99788	Genotyped	0.03383	-1.50024 (0.29727)	1.68221e-06
429	rs80095213	16	62558591	NA	NA	C	A	0.99981	0.99359	Imputed	0.03008	-1.63922 (0.32487)	1.68829e-06
430	rs113130676	16	62560249	NA	NA	A	G	0.99994	0.99808	Genotyped	0.03008	-1.63922 (0.32487)	1.68829e-06
431	rs78412084	16	62566037	NA	NA	T	C	0.99981	0.99359	Imputed	0.03008	-1.63922 (0.32487)	1.68829e-06
432	rs112194797	16	62566158	NA	NA	A	G	0.99994	0.99809	Genotyped	0.03008	-1.63922 (0.32487)	1.68829e-06
433	rs76985991	16	62568430	NA	NA	C	A	0.99841	0.95366	Imputed	0.03008	-1.63922 (0.32487)	1.68829e-06
434	ss1388105863	12	9614021	LOC408186	non-coding	T	G	0.99075	0.81	Imputed	0.02632	-1.70593 (0.33836)	1.71811e-06
435	rs7514860	1	66297593	PDE4B	intron, genic upstream	G	A	0.98093	0.60696	Imputed	0.02256	1.82579 (0.36218)	1.72263e-06
436	rs4655590	1	66301813	PDE4B	genic upstream, intron	T	C	0.98146	0.60367	Imputed	0.02256	1.82579 (0.36218)	1.72263e-06
437	rs749671	16	31088347	ZNF646	missense, non-coding, synonymous, coding sequence	G	A	0.99976	0.99889	Genotyped	0.29323	-0.58340 (0.11590)	1.77945e-06
438	rs60400948	7	41230369	NA	NA	A	G	0.99251	0.8453	Imputed	0.03008	-1.41461 (0.28111)	1.78937e-06
439	rs55997075	14	28612467	NA	NA	T	A	0.99479	0.71597	Imputed	0.01128	-2.57977 (0.51285)	1.80455e-06
440	rs114420354	20	14397832	MACROD2	intron, genic upstream	G	A	0.99706	0.78999	Imputed	0.01128	-2.57977 (0.51285)	1.80455e-06
441	rs559987936	20	50809317	ZFP64	2KB upstream, upstream	T	G	0.99497	0.71942	Imputed	0.01128	-2.57977 (0.51285)	1.80455e-06
442	rs73480715	12	131712036	LOC105370082	non-coding	C	T	0.99701	0.87262	Imputed	0.01504	-2.51607 (0.50045)	1.82517e-06
443	rs55639924	4	127797977	NA	NA	T	C	0.99395	0.61211	Imputed	0.01128	-2.43721 (0.48572)	1.90384e-06
444	rs116665604	12	118085614	KSR2	intron, genic upstream	A	G	0.99772	0.90205	Imputed	0.01504	-2.19449 (0.43756)	1.92387e-06
445	rs11833190	12	118089319	KSR2	intron, genic upstream	C	T	0.99766	0.87474	Imputed	0.01504	-2.19449 (0.43756)	1.92387e-06
446	rs74016017	16	27163895	LOC105371155	non-coding	G	C	0.99828	0.90972	Imputed	0.01504	-2.19449 (0.43756)	1.92387e-06
447	4:122547114:AG:A	4	122547114	NA	NA	AG	A	0.99899	0.94979	Imputed	0.0188	-2.00767 (0.40042)	1.93556e-06
448	rs148180331	4	122547929	NA	NA	T	C	0.9986	0.93096	Imputed	0.0188	-2.00767 (0.40042)	1.93556e-06
449	rs139498533	4	122549633	NA	NA	T	G	0.99765	0.89613	Imputed	0.0188	-2.00767 (0.40042)	1.93556e-06
450	rs185735232	4	122551459	NA	NA	T	C	0.9975	0.89187	Imputed	0.0188	-2.00767 (0.40042)	1.93556e-06
451	rs187860482	4	122557222	NA	NA	T	C	0.99704	0.88125	Imputed	0.0188	-2.00767 (0.40042)	1.93556e-06
452	rs139776090	4	122558886	NA	NA	C	T	0.99845	0.92755	Imputed	0.0188	-2.00767 (0.40042)	1.93556e-06
453	rs58075040	15	100744487	ADAMTS17	intron, genic upstream	T	C	0.99486	0.73176	Imputed	0.01128	-2.54658 (0.50835)	1.97212e-06
454	rs531739944	21	47581025	SPATC1L	500B downstream, downstream	G	A	0.99265	0.70386	Imputed	0.01504	-2.23645 (0.44673)	2.00008e-06
455	rs184331296	1	214992113	LOC105372916	intron	C	T	0.99665	0.85294	Imputed	0.0188	-1.94413 (0.38838)	2.00379e-06
456	rs150454025	1	214992648	LOC105372916	intron	G	C	0.99665	0.85294	Imputed	0.0188	-1.94413 (0.38838)	2.00379e-06
457	rs146801870	12	119659521	NA	NA	T	C	0.99845	0.94082	Imputed	0.02256	-1.89792 (0.37915)	2.00419e-06
458	rs75208062	5	133028223	FSTL4	genic upstream, intron	G	C	0.99384	0.89658	Imputed	0.04511	-1.36910 (0.27364)	2.02533e-06
459	rs2139043	10	81310665	NA	NA	G	A	0.96753	0.63871	Imputed	0.05639	1.06494 (0.21308)	2.07212e-06
460	rs60340425	5	107825425	NA	NA	T	C	0.99516	0.70374	Imputed	0.01128	-2.51499 (0.50323)	2.07425e-06
461	8:128227023:G:GGTGT	8	128227023	NA	NA	G	GGTGT	0.98388	0.40893	Imputed	0.01128	-2.45562 (0.49146)	2.08441e-06
462	rs541560581	13	89168424	NA	NA	A	G	0.99463	0.64986	Imputed	0.01128	-2.54894 (0.51016)	2.08588e-06
463	rs75352327	2	22722828	LINC01830	genic downstream, intron	T	A	0.99895	0.91227	Imputed	0.01128	-2.54894 (0.51016)	2.08588e-06
464	rs574788080	5	173063523	NA	NA	G	T	0.99761	0.87542	Imputed	0.01128	-2.54894 (0.51016)	2.08588e-06
465	rs570098957	5	173063712	NA	NA	T	G	0.99761	0.87536	Imputed	0.01128	-2.54894 (0.51016)	2.08588e-06
466	rs532708239	5	173063719	NA	NA	G	T	0.99709	0.84557	Imputed	0.01128	-2.54894 (0.51016)	2.08588e-06
467	rs531083479	5	173065157	NA	NA	C	G	0.99722	0.85129	Imputed	0.01128	-2.54894 (0.51016)	2.08588e-06
468	rs540796165	5	173067047	NA	NA	G	C	0.99722	0.85129	Imputed	0.01128	-2.54894 (0.51016)	2.08588e-06
469	5:173067240:CCTCT:C	5	173067240	NA	NA	CCTCT	C	0.99724	0.85216	Imputed	0.01128	-2.54894 (0.51016)	2.08588e-06
470	rs536705762	5	173078830	LINC01863	intron	C	T	0.99859	0.9158	Imputed	0.01128	-2.54894 (0.51016)	2.08588e-06
471	14:52056068:GT:G	14	52056068	NA	NA	GT	G	0.9954	0.72422	Imputed	0.01128	-2.49100 (0.49890)	2.11646e-06
472	rs114360023	3	5026638	BHLHE40	3 -prime UTR	T	C	0.99479	0.7345	Imputed	0.01128	-2.49100 (0.49890)	2.11646e-06
473	rs114848863	3	5027964	NA	NA	C	T	0.99473	0.72939	Imputed	0.01128	-2.49100 (0.49890)	2.11646e-06
474	rs78077169	3	5028143	NA	NA	C	G	0.9947	0.72725	Imputed	0.01128	-2.49100 (0.49890)	2.11646e-06
475	rs114376487	8	128315507	CASC8, CASC21	intron, genic downstream	G	T	0.99502	0.74153	Imputed	0.01128	-2.49100 (0.49890)	2.11646e-06
476	rs189891924	8	128327361	CASC8, CASC21	intron, genic downstream	C	A	0.99761	0.84446	Imputed	0.01128	-2.49100 (0.49890)	2.11646e-06
477	8:128330600:AC:A	8	128330600	NA	NA	AC	A	0.99753	0.8391	Imputed	0.01128	-2.49100 (0.49890)	2.11646e-06
478	rs144094112	8	128331441	CASC8, CASC21	genic downstream, intron	C	T	0.99757	0.8411	Imputed	0.01128	-2.49100 (0.49890)	2.11646e-06
479	rs148673280	8	128339487	CASC8, CASC21	genic downstream, intron	A	G	0.99728	0.81964	Imputed	0.01128	-2.49100 (0.49890)	2.11646e-06
480	rs5992966	22	18495103	MICAL3	genic upstream, intron	G	A	0.97918	0.6468	Imputed	0.03008	-1.42209 (0.28486)	2.12295e-06
481	6:118517367:G:C	6	118517367	NA	NA	G	C	0.99752	0.85984	Imputed	0.01504	-2.16437 (0.43355)	2.12299e-06
482	rs114976507	6	118517748	SLC35F1	intron	A	G	0.99725	0.84418	Imputed	0.01504	-2.16437 (0.43355)	2.12299e-06
483	rs112606434	15	91778354	SV2B	intron	G	A	0.99975	0.97792	Imputed	0.01128	-2.53514 (0.50815)	2.15247e-06
484	rs143197884	15	91779577	SV2B	intron	A	G	0.99978	0.98085	Imputed	0.01128	-2.53514 (0.50815)	2.15247e-06
485	rs146380679	15	91784140	SV2B, LOC105370972	intron	C	T	0.99985	0.98622	Imputed	0.01128	-2.53514 (0.50815)	2.15247e-06
486	rs142184318	15	91786279	SV2B, LOC105370972	intron	A	G	0.9997	0.97366	Imputed	0.01128	-2.53514 (0.50815)	2.15247e-06
487	rs539426183	15	91809051	SV2B	intron	G	A	0.99807	0.84214	Imputed	0.01128	-2.53514 (0.50815)	2.15247e-06
488	rs574338486	15	91811016	SV2B	intron	G	T	0.99655	0.75148	Imputed	0.01128	-2.53514 (0.50815)	2.15247e-06
489	rs535827191	11	79477880	NA	NA	C	T	0.9995	0.95983	Imputed	0.01128	-3.00633 (0.60269)	2.16005e-06
490	rs530274822	11	79480345	NA	NA	T	A	0.99955	0.96347	Imputed	0.01128	-3.00633 (0.60269)	2.16005e-06
491	rs558764037	11	79480533	NA	NA	T	A	0.99952	0.96085	Imputed	0.01128	-3.00633 (0.60269)	2.16005e-06
492	rs145216277	16	4872384	GLYR1	intron	G	A	0.99977	0.9799	Imputed	0.01128	-3.00633 (0.60269)	2.16005e-06
493	rs73517007	16	4886154	GLYR1	intron	C	G	0.99855	0.92298	Imputed	0.01128	-3.00633 (0.60269)	2.16005e-06
494	rs80010679	9	107342394	LOC107987105	intron	A	G	0.99618	0.79876	Imputed	0.01128	-3.00633 (0.60269)	2.16005e-06
495	rs78843534	9	107442236	LOC107987105	intron	C	A	0.99295	0.65063	Imputed	0.01128	-3.00633 (0.60269)	2.16005e-06
496	rs141526370	1	168934298	LINC00970	intron	A	T	0.99504	0.76218	Imputed	0.01504	-2.31741 (0.46478)	2.17945e-06
497	rs149335523	1	168955868	LINC00970	intron	C	A	0.99596	0.80178	Imputed	0.01504	-2.31741 (0.46478)	2.17945e-06
498	rs140699716	1	168958029	LINC00970	intron	C	G	0.99595	0.80078	Imputed	0.01504	-2.31741 (0.46478)	2.17945e-06
499	rs79396138	1	168959070	LINC00970	intron	C	T	0.99596	0.8009	Imputed	0.01504	-2.31741 (0.46478)	2.17945e-06
500	1:168962000:AG:A	1	168962000	NA	NA	AG	A	0.99596	0.8009	Imputed	0.01504	-2.31741 (0.46478)	2.17945e-06
501	rs148260628	1	168963845	LINC00970	intron	C	A	0.99596	0.8009	Imputed	0.01504	-2.31741 (0.46478)	2.17945e-06
502	rs142435696	1	168964118	LINC00970	intron	T	A	0.99596	0.8009	Imputed	0.01504	-2.31741 (0.46478)	2.17945e-06
503	rs146374906	1	168964177	LINC00970	intron	C	T	0.99594	0.80028	Imputed	0.01504	-2.31741 (0.46478)	2.17945e-06
504	rs138557521	1	168967430	LINC00970	intron	G	A	0.99576	0.78852	Imputed	0.01504	-2.31741 (0.46478)	2.17945e-06
505	rs74427433	1	168971214	LINC00970	intron	C	T	0.99576	0.78852	Imputed	0.01504	-2.31741 (0.46478)	2.17945e-06
506	rs142592784	1	168971402	LINC00970	intron	T	C	0.99576	0.78852	Imputed	0.01504	-2.31741 (0.46478)	2.17945e-06
507	1:168972178:T:A	1	168972178	NA	NA	T	A	0.99585	0.79696	Imputed	0.01504	-2.31741 (0.46478)	2.17945e-06
508	rs150852303	1	168974432	LINC00970	intron	G	T	0.99563	0.7761	Imputed	0.01504	-2.31741 (0.46478)	2.17945e-06
509	rs112413653	12	104838444	NA	NA	C	T	1	0.99996	Genotyped	0.06015	-1.18283 (0.23732)	2.19763e-06
510	rs112426688	12	104839483	NA	NA	G	A	0.99971	0.99488	Imputed	0.06015	-1.18283 (0.23732)	2.19763e-06
511	rs72785520	16	31070778	NA	NA	C	T	0.99092	0.97328	Imputed	0.47744	0.52296 (0.10502)	2.24067e-06
512	16:31074431:AAAAAC:A	16	31074431	NA	NA	AAAAAC	A	0.99092	0.97329	Imputed	0.47744	0.52296 (0.10502)	2.24067e-06
513	rs115359556	22	19568393	NA	NA	T	C	0.99962	0.98711	Imputed	0.03008	-1.56508 (0.31451)	2.27276e-06
514	rs143852281	22	19568479	NA	NA	C	A	0.99998	0.99941	Genotyped	0.03008	-1.56508 (0.31451)	2.27276e-06
515	rs2470957	7	104440625	LHFPL3, LHFPL3-AS1	intron	G	A	0.99812	0.99268	Genotyped	0.37594	-0.56373 (0.11329)	2.2745e-06
516	rs2083315	6	2860263	SERPINB9P1	intron	A	C	0.98824	0.92991	Imputed	0.1391	-0.76331 (0.15348)	2.30108e-06
517	rs142474882	22	19568542	NA	NA	C	T	0.99395	0.88436	Imputed	0.04135	-1.33456 (0.26836)	2.30391e-06
518	rs57207166	11	97437148	NA	NA	A	C	0.99033	0.70213	Imputed	0.02256	-1.48675 (0.29900)	2.31033e-06
519	rs111832965	22	25826937	NA	NA	T	G	0.98844	0.50942	Imputed	0.01504	-1.75207 (0.35242)	2.31852e-06
520	rs76430035	10	93483396	NA	NA	T	C	0.99993	0.99412	Genotyped	0.01128	-2.46816 (0.49672)	2.34443e-06
521	rs188698817	10	93509745	NA	NA	G	T	0.9991	0.92081	Imputed	0.01128	-2.46816 (0.49672)	2.34443e-06
522	rs73242195	17	7009169	ASGR2	intron	G	A	0.99955	0.96299	Imputed	0.01128	-2.46816 (0.49672)	2.34443e-06
523	rs113244918	1	158177787	NA	NA	G	A	0.99904	0.94287	Imputed	0.01504	-2.24415 (0.45182)	2.36486e-06
524	rs564582777	1	158186266	NA	NA	C	G	0.99912	0.94652	Imputed	0.01504	-2.24415 (0.45182)	2.36486e-06
525	1:158188561:A:AT	1	158188561	NA	NA	A	AT	0.99912	0.94652	Imputed	0.01504	-2.24415 (0.45182)	2.36486e-06
526	rs141103472	1	158200028	NA	NA	G	A	0.99919	0.95032	Imputed	0.01504	-2.24415 (0.45182)	2.36486e-06
527	rs546837025	1	158204648	NA	NA	G	T	0.99919	0.95032	Imputed	0.01504	-2.24415 (0.45182)	2.36486e-06
528	rs185313927	1	158204885	NA	NA	G	A	0.99919	0.95032	Imputed	0.01504	-2.24415 (0.45182)	2.36486e-06
529	rs111277560	1	158212482	NA	NA	A	G	0.99934	0.95941	Imputed	0.01504	-2.24415 (0.45182)	2.36486e-06
530	rs141457286	1	158214586	NA	NA	A	G	0.99934	0.95941	Imputed	0.01504	-2.24415 (0.45182)	2.36486e-06
531	rs192322227	1	158226163	CD1A	intron	C	T	0.99863	0.92384	Imputed	0.01504	-2.24415 (0.45182)	2.36486e-06
532	rs187078255	1	158229203	NA	NA	C	G	0.99684	0.8465	Imputed	0.01504	-2.24415 (0.45182)	2.36486e-06
533	rs141049854	1	158230683	NA	NA	A	T	0.99684	0.8465	Imputed	0.01504	-2.24415 (0.45182)	2.36486e-06
534	rs376347021	1	158247300	NA	NA	T	G	0.99649	0.83072	Imputed	0.01504	-2.24415 (0.45182)	2.36486e-06
535	rs142075657	1	158257043	CD1B	genic downstream, 3 -prime UTR	A	G	0.99661	0.83622	Imputed	0.01504	-2.24415 (0.45182)	2.36486e-06
536	rs189057402	1	158274560	CD1B	genic downstream, intron	G	C	0.99665	0.83794	Imputed	0.01504	-2.24415 (0.45182)	2.36486e-06
537	rs143712053	1	158274928	CD1B	intron, genic downstream	C	T	0.99544	0.79602	Imputed	0.01504	-2.24415 (0.45182)	2.36486e-06
538	rs187117631	1	158276331	CD1B	genic downstream, intron	G	T	0.99665	0.83794	Imputed	0.01504	-2.24415 (0.45182)	2.36486e-06
539	rs188666975	1	158277459	CD1B	genic downstream, intron	G	A	0.9966	0.83544	Imputed	0.01504	-2.24415 (0.45182)	2.36486e-06
540	rs140068896	1	158286022	CD1B	intron, genic downstream	G	C	0.99652	0.82572	Imputed	0.01504	-2.24415 (0.45182)	2.36486e-06
541	rs545805588	1	158286935	CD1B	genic downstream, intron	C	T	0.9966	0.83544	Imputed	0.01504	-2.24415 (0.45182)	2.36486e-06
542	rs536106488	1	158289063	CD1B	genic downstream, intron	C	T	0.99661	0.83534	Imputed	0.01504	-2.24415 (0.45182)	2.36486e-06
543	rs186886068	1	158290321	CD1B	genic downstream, intron	C	T	0.99655	0.83257	Imputed	0.01504	-2.24415 (0.45182)	2.36486e-06
544	rs539374360	16	58535725	NDRG4	intron	G	C	0.99715	0.80443	Imputed	0.01128	-2.80883 (0.56748)	2.54475e-06
545	rs533795856	16	58536707	NDRG4	intron	A	G	0.9976	0.82912	Imputed	0.01128	-2.80883 (0.56748)	2.54475e-06
546	rs182835912	16	58538992	NDRG4	intron	A	G	0.99637	0.77572	Imputed	0.01128	-2.80883 (0.56748)	2.54475e-06
547	rs111365884	5	101401040	NA	NA	T	C	0.99653	0.81799	Imputed	0.01128	-2.80883 (0.56748)	2.54475e-06
548	rs111332578	5	101403557	NA	NA	A	G	0.99643	0.81824	Imputed	0.01128	-2.80883 (0.56748)	2.54475e-06
549	rs112610357	5	101432561	NA	NA	A	G	0.99564	0.7814	Imputed	0.01128	-2.80883 (0.56748)	2.54475e-06
550	rs111551211	5	101442804	NA	NA	C	G	0.99566	0.7816	Imputed	0.01128	-2.80883 (0.56748)	2.54475e-06
551	rs77937757	5	101454966	NA	NA	A	C	0.99567	0.77538	Imputed	0.01128	-2.80883 (0.56748)	2.54475e-06
552	rs112568733	5	101460916	NA	NA	G	C	0.99595	0.7862	Imputed	0.01128	-2.80883 (0.56748)	2.54475e-06
553	rs534237579	5	101467115	NA	NA	G	C	0.99595	0.7862	Imputed	0.01128	-2.80883 (0.56748)	2.54475e-06
554	rs111296257	5	101475282	NA	NA	T	C	0.99645	0.8092	Imputed	0.01128	-2.80883 (0.56748)	2.54475e-06
555	rs540650238	5	101483269	NA	NA	A	G	0.99646	0.8092	Imputed	0.01128	-2.80883 (0.56748)	2.54475e-06
556	rs113960344	5	101500167	NA	NA	A	G	0.99675	0.83757	Imputed	0.01128	-2.80883 (0.56748)	2.54475e-06
557	rs11802020	1	66807605	PDE4B	intron, genic upstream	C	G	0.99816	0.84914	Imputed	0.01128	-2.85498 (0.57696)	2.55923e-06
558	rs73914193	20	58159133	PHACTR3	genic upstream, intron	C	T	0.9979	0.86475	Imputed	0.01128	-2.85498 (0.57696)	2.55923e-06
559	9:137513308:CA:C	9	137513308	NA	NA	CA	C	0.99367	0.6356	Imputed	0.01128	-2.85498 (0.57696)	2.55923e-06
560	ss1388104934	12	9581798	DDX12P, LOC124902873	non-coding	C	T	0.99338	0.84335	Imputed	0.03383	-1.49247 (0.30168)	2.57025e-06
561	12:9590500:G:GC	12	9590500	NA	NA	G	GC	0.99094	0.79524	Imputed	0.03383	-1.49247 (0.30168)	2.57025e-06
562	ss1388105196	12	9594910	DDX12P	intron	T	G	0.9924	0.8287	Imputed	0.03383	-1.49247 (0.30168)	2.57025e-06
563	rs116222051	10	82672338	NA	NA	C	A	0.99078	0.82031	Imputed	0.04135	-1.33469 (0.26984)	2.58261e-06
564	rs73299507	8	107145543	NA	NA	C	T	0.9953	0.92649	Imputed	0.05639	-1.15246 (0.23306)	2.59478e-06
565	rs57722865	8	107159665	LOC124902003	intron	T	G	0.99953	0.99125	Imputed	0.05639	-1.15246 (0.23306)	2.59478e-06
566	rs57832263	8	107174964	NA	NA	C	A	0.99901	0.98371	Genotyped	0.05639	-1.15246 (0.23306)	2.59478e-06
567	rs73299555	8	107180674	NA	NA	C	T	0.99955	0.99167	Imputed	0.05639	-1.15246 (0.23306)	2.59478e-06
568	rs73299558	8	107181544	NA	NA	C	T	0.99992	0.99852	Genotyped	0.05639	-1.15246 (0.23306)	2.59478e-06
569	rs116822128	21	43763360	NA	NA	C	A	0.98982	0.73716	Imputed	0.0188	-1.94269 (0.39307)	2.62416e-06
570	rs114218263	21	43763441	NA	NA	G	A	0.98982	0.73716	Imputed	0.0188	-1.94269 (0.39307)	2.62416e-06
571	rs114674044	21	43763962	NA	NA	T	G	0.98905	0.73512	Imputed	0.0188	-1.94269 (0.39307)	2.62416e-06
572	rs114490127	21	43764445	NA	NA	G	C	0.98868	0.73046	Imputed	0.0188	-1.94269 (0.39307)	2.62416e-06
573	rs115912195	10	133637131	NA	NA	A	G	0.99999	0.99949	Genotyped	0.01128	-2.44667 (0.49513)	2.63386e-06
574	rs116426038	10	133650121	NA	NA	G	A	0.99998	0.99793	Genotyped	0.01128	-2.44667 (0.49513)	2.63386e-06
575	rs76940025	10	133651035	NA	NA	G	T	0.99973	0.97675	Imputed	0.01128	-2.44667 (0.49513)	2.63386e-06
576	rs116699680	10	133663994	NA	NA	G	A	0.99678	0.84056	Imputed	0.01128	-2.44667 (0.49513)	2.63386e-06
577	rs115015707	10	133668242	NA	NA	C	T	0.99692	0.8449	Imputed	0.01128	-2.44667 (0.49513)	2.63386e-06
578	rs115872925	10	133670309	NA	NA	G	T	0.99522	0.70764	Imputed	0.01128	-2.44667 (0.49513)	2.63386e-06
579	rs543254125	10	133673312	NA	NA	C	T	0.99522	0.70764	Imputed	0.01128	-2.44667 (0.49513)	2.63386e-06
580	rs73552946	11	113675553	USP28	intron, genic downstream	C	G	0.99935	0.94712	Imputed	0.01128	-2.44667 (0.49513)	2.63386e-06
581	11:113676502:TAAC:T	11	113676502	NA	NA	TAAC	T	0.99935	0.94712	Imputed	0.01128	-2.44667 (0.49513)	2.63386e-06
582	rs114331816	11	113692904	USP28	intron	C	T	0.99862	0.90747	Imputed	0.01128	-2.44667 (0.49513)	2.63386e-06
583	rs144217852	14	62546763	SYT16	intron	G	A	0.99497	0.72065	Imputed	0.01128	-2.44667 (0.49513)	2.63386e-06
584	rs75360610	4	111744743	NA	NA	A	G	0.99995	0.99522	Genotyped	0.01128	-2.44667 (0.49513)	2.63386e-06
585	rs142739045	19	57645762	ZIM3, LOC124904804	2KB upstream, 3 -prime UTR, upstream	C	G	0.99589	0.85376	Imputed	0.02256	-1.86510 (0.37757)	2.65378e-06
586	rs115754476	12	120807594	MSI1	upstream, 2KB upstream	T	C	0.99958	0.98947	Imputed	0.04135	-1.16185 (0.23536)	2.68924e-06
587	rs79955974	12	120809129	NA	NA	C	A	1	0.99994	Genotyped	0.04135	-1.16185 (0.23536)	2.68924e-06
588	rs115439505	12	120810294	NA	NA	T	C	0.99958	0.98954	Imputed	0.04135	-1.16185 (0.23536)	2.68924e-06
589	12:120810453:A:AT	12	120810453	NA	NA	A	AT	0.99958	0.98954	Imputed	0.04135	-1.16185 (0.23536)	2.68924e-06
590	rs114926903	12	120810971	NA	NA	C	A	1	0.99998	Genotyped	0.04135	-1.16185 (0.23536)	2.68924e-06
591	rs77160748	12	120813773	NA	NA	C	T	0.99593	0.92665	Imputed	0.04135	-1.16185 (0.23536)	2.68924e-06
592	rs76708008	4	64348243	LOC105377253	intron, genic upstream	T	G	0.997	0.9187	Imputed	0.03383	-1.35418 (0.27444)	2.71495e-06
593	rs114465797	7	147145379	CNTNAP2	intron	G	C	0.99583	0.74834	Imputed	0.01128	-2.45294 (0.49715)	2.71821e-06
594	6:80714384:G:GA	6	80714384	NA	NA	G	GA	0.9945	0.74076	Imputed	0.01504	-2.15911 (0.43767)	2.72784e-06
595	rs11150604	16	31037020	NA	NA	A	T	0.99694	0.98566	Imputed	0.30451	-0.56563 (0.11469)	2.74189e-06
596	rs12934418	16	31042299	NA	NA	G	A	0.99701	0.986	Imputed	0.30451	-0.56563 (0.11469)	2.74189e-06
597	rs10871454	16	31048079	STX4	intron	C	T	0.99995	0.99975	Genotyped	0.30451	-0.56563 (0.11469)	2.74189e-06
598	rs9939417	16	31053467	NA	NA	C	T	0.99668	0.98454	Imputed	0.30451	-0.56563 (0.11469)	2.74189e-06
599	rs56813533	16	31070481	NA	NA	A	T	0.99517	0.97936	Imputed	0.30451	-0.56563 (0.11469)	2.74189e-06
600	rs881929	16	31079371	ZNF668	intron, genic upstream	G	T	0.99631	0.98313	Imputed	0.30451	-0.56563 (0.11469)	2.74189e-06
601	rs2792126	14	20413929	LOC124903278	intron	C	T	0.93303	0.80367	Imputed	0.47368	0.55391 (0.11232)	2.74987e-06
602	rs10518598	4	132414419	NA	NA	A	C	0.99571	0.88826	Imputed	0.02256	-1.72353 (0.34966)	2.77454e-06
603	rs57304015	7	50225194	NA	NA	C	T	0.992	0.84062	Imputed	0.03008	-1.50581 (0.30620)	2.91249e-06
604	rs189156105	4	68104031	NA	NA	A	G	0.99107	0.60049	Imputed	0.0188	-1.93558 (0.39363)	2.91847e-06
605	rs536214959	5	114012435	LOC101927078	intron	C	G	0.99803	0.94785	Imputed	0.03759	-1.55637 (0.31655)	2.92482e-06
606	rs150153249	5	114013144	LOC101927078	intron	T	C	0.99803	0.94785	Imputed	0.03759	-1.55637 (0.31655)	2.92482e-06
607	rs6896230	5	114015588	LOC101927078	intron	C	G	0.9995	0.98665	Imputed	0.03759	-1.55637 (0.31655)	2.92482e-06
608	rs542284031	5	114023264	LOC101927078	intron	A	G	0.99958	0.98869	Imputed	0.03759	-1.55637 (0.31655)	2.92482e-06
609	rs577477051	5	114027884	LOC101927078	intron	C	T	0.9957	0.90934	Imputed	0.03759	-1.55637 (0.31655)	2.92482e-06
610	rs116767676	5	114036918	LOC101927078	intron	G	A	0.9998	0.99471	Imputed	0.03759	-1.55637 (0.31655)	2.92482e-06
611	rs147567826	5	114038414	LOC101927078	intron	C	A	0.99713	0.9381	Imputed	0.03759	-1.55637 (0.31655)	2.92482e-06
612	rs149800796	5	114048561	LOC101927078	intron	T	C	0.99778	0.95721	Imputed	0.03759	-1.55637 (0.31655)	2.92482e-06
613	5:114056638:TAAAGAA:T	5	114056638	NA	NA	TAAAGAA	T	0.99901	0.97703	Imputed	0.03759	-1.55637 (0.31655)	2.92482e-06
614	rs114560584	5	114058617	LOC101927078	intron	A	G	0.99972	0.9924	Imputed	0.03759	-1.55637 (0.31655)	2.92482e-06
615	rs116796865	5	114060320	LOC101927078	intron	C	T	0.99972	0.9924	Imputed	0.03759	-1.55637 (0.31655)	2.92482e-06
616	14:39092358:T:TA	14	39092358	NA	NA	T	TA	0.98969	0.73584	Imputed	0.02632	-1.68527 (0.34287)	2.94408e-06
617	rs144872030	6	116827129	TRAPPC3L	intron	T	C	0.99901	0.92377	Imputed	0.01128	-2.44761 (0.49799)	2.94638e-06
618	rs148691709	6	116827158	TRAPPC3L	intron	A	C	0.99901	0.92377	Imputed	0.01128	-2.44761 (0.49799)	2.94638e-06
619	rs142245338	6	116827167	TRAPPC3L	intron	C	T	0.99888	0.91241	Imputed	0.01128	-2.44761 (0.49799)	2.94638e-06
620	rs61702052	6	116827340	TRAPPC3L	intron	A	C	0.99901	0.92377	Imputed	0.01128	-2.44761 (0.49799)	2.94638e-06
621	6:116828363:G:GAT	6	116828363	NA	NA	G	GAT	0.99901	0.92377	Imputed	0.01128	-2.44761 (0.49799)	2.94638e-06
622	6:116831009:AG:A	6	116831009	NA	NA	AG	A	0.99906	0.92733	Imputed	0.01128	-2.44761 (0.49799)	2.94638e-06
623	rs2640885	6	116831295	CALHM5, TRAPPC3L	2KB upstream, upstream, intron	C	T	0.99901	0.92377	Imputed	0.01128	-2.44761 (0.49799)	2.94638e-06
624	rs2637660	6	116832069	CALHM5, TRAPPC3L	2KB upstream, upstream, intron	C	T	0.99878	0.90481	Imputed	0.01128	-2.44761 (0.49799)	2.94638e-06
625	rs2640889	6	116838623	CALHM5, TRAPPC3L	intron, 3 -prime UTR	A	G	0.99957	0.96374	Imputed	0.01128	-2.44761 (0.49799)	2.94638e-06
626	rs2753107	6	116839858	CALHM5, TRAPPC3L	intron, 3 -prime UTR	T	C	0.99987	0.98905	Imputed	0.01128	-2.44761 (0.49799)	2.94638e-06
627	rs56669351	6	116877937	CALHM4	intron	G	A	0.99999	0.99931	Imputed	0.01128	-2.44761 (0.49799)	2.94638e-06
628	rs72963069	6	116881427	CALHM4	3 -prime UTR	T	C	0.99998	0.99813	Genotyped	0.01128	-2.44761 (0.49799)	2.94638e-06
629	rs116544840	6	116882402	CALHM4	downstream, 500B downstream	T	C	0.99999	0.9992	Imputed	0.01128	-2.44761 (0.49799)	2.94638e-06
630	rs62622856	6	116892734	RWDD1	5 -prime UTR	G	A	0.99993	0.99396	Imputed	0.01128	-2.44761 (0.49799)	2.94638e-06
631	rs72965106	6	116896528	RWDD1	intron	C	T	0.99961	0.96746	Imputed	0.01128	-2.44761 (0.49799)	2.94638e-06
632	rs72965120	6	116899693	RWDD1	intron	G	A	0.99961	0.96746	Imputed	0.01128	-2.44761 (0.49799)	2.94638e-06
633	rs147852146	6	116962732	ZUP1	intron	C	G	0.99831	0.8861	Imputed	0.01128	-2.44761 (0.49799)	2.94638e-06
634	rs149082252	6	116963148	ZUP1	intron	A	G	0.99831	0.8861	Imputed	0.01128	-2.44761 (0.49799)	2.94638e-06
635	rs535564065	6	116963280	ZUP1	intron	T	C	0.9983	0.88157	Imputed	0.01128	-2.44761 (0.49799)	2.94638e-06
636	rs183731987	6	116964112	ZUP1	intron	G	A	0.99831	0.8861	Imputed	0.01128	-2.44761 (0.49799)	2.94638e-06
637	rs186759370	6	116964537	ZUP1	intron	C	T	0.99831	0.8861	Imputed	0.01128	-2.44761 (0.49799)	2.94638e-06
638	rs527387041	6	116965708	ZUP1	intron	T	G	0.99831	0.8861	Imputed	0.01128	-2.44761 (0.49799)	2.94638e-06
639	rs72959945	6	116967583	ZUP1	intron	A	G	0.99831	0.8861	Imputed	0.01128	-2.44761 (0.49799)	2.94638e-06
640	rs72959962	6	116973927	ZUP1	intron	C	A	0.99894	0.91953	Imputed	0.01128	-2.44761 (0.49799)	2.94638e-06
641	rs56822858	6	116978138	ZUP1	intron	T	A	1	0.99989	Imputed	0.01128	-2.44761 (0.49799)	2.94638e-06
642	6:116978589:CT:C	6	116978589	NA	NA	CT	C	1	0.99989	Imputed	0.01128	-2.44761 (0.49799)	2.94638e-06
643	rs79155850	6	116983562	ZUP1	intron	C	G	1	0.99983	Imputed	0.01128	-2.44761 (0.49799)	2.94638e-06
644	rs72962005	6	117017567	KPNA5	intron, genic upstream	A	T	0.99934	0.94452	Imputed	0.01128	-2.44761 (0.49799)	2.94638e-06
645	rs137898203	6	117080679	FAM162B	intron	C	G	0.99766	0.82755	Imputed	0.01128	-2.44761 (0.49799)	2.94638e-06
646	rs181121390	11	74142427	NA	NA	G	T	0.99907	0.94287	Imputed	0.01504	-2.11910 (0.43146)	2.99019e-06
647	rs4251806	19	44173958	PLAUR, LOC124904724	genic upstream, upstream, intron	T	C	0.99734	0.95	Imputed	0.04135	-1.24599 (0.25412)	3.09736e-06
648	rs73479338	15	100745076	ADAMTS17	intron, genic upstream	T	G	0.99117	0.75157	Imputed	0.02256	-1.83269 (0.37386)	3.1111e-06
649	rs80056027	9	32741255	LOC105376016, LOC105376017	intron	C	T	0.99701	0.82829	Imputed	0.01504	-2.13543 (0.43604)	3.17351e-06
650	rs55839534	16	69107241	TANGO6	intron, genic downstream	C	T	0.99915	0.984	Imputed	0.04887	-1.30330 (0.26614)	3.17662e-06
651	rs75933863	16	73646104	ZFHX3	intron, genic upstream	A	C	0.9996	0.9763	Genotyped	0.01504	-2.15623 (0.44053)	3.21062e-06
652	rs75342591	16	73657399	ZFHX3	intron, genic upstream	G	C	0.99926	0.95953	Imputed	0.01504	-2.15623 (0.44053)	3.21062e-06
653	rs76514832	16	73667358	ZFHX3	intron, genic upstream	A	G	0.99804	0.90264	Imputed	0.01504	-2.15623 (0.44053)	3.21062e-06
654	rs140762322	10	13462837	LOC105376420	intron	G	A	0.99334	0.7102	Imputed	0.0188	-1.90395 (0.38904)	3.21991e-06
655	rs115874782	20	18038143	OVOL2	intron	G	T	0.99481	0.84614	Imputed	0.02632	-1.64863 (0.33691)	3.22698e-06
656	rs73252050	20	18045275	NA	NA	A	G	0.9891	0.7056	Imputed	0.02632	-1.64863 (0.33691)	3.22698e-06
657	rs72933326	6	109204873	ARMC2	intron	A	T	0.98202	0.61089	Imputed	0.03383	-1.40842 (0.28790)	3.24645e-06
658	rs149254983	14	57980805	LOC105370519	intron	C	A	0.99607	0.88261	Imputed	0.02256	-1.79889 (0.36779)	3.2585e-06
659	rs112680186	14	57985662	LOC105370519	intron	C	T	0.99748	0.91431	Imputed	0.02256	-1.79889 (0.36779)	3.2585e-06
660	rs532631710	14	102823719	CINP	intron	T	A	0.94825	0.32462	Imputed	0.02632	1.60522 (0.32846)	3.31262e-06
661	rs117496489	14	102823721	CINP	intron	C	A	0.94825	0.32462	Imputed	0.02632	1.60522 (0.32846)	3.31262e-06
662	16:31079842:CT:C	16	31079842	NA	NA	CT	C	0.97416	0.9095	Imputed	0.46992	0.51195 (0.10477)	3.3243e-06
663	ss1388104845	12	9579396	DDX12P, LOC124902873	intron	C	A	0.98697	0.72674	Imputed	0.02632	-1.60797 (0.32945)	3.40386e-06
664	rs112055876	8	107155724	NA	NA	G	A	0.99793	0.9379	Imputed	0.03008	-1.58164 (0.32409)	3.41008e-06
665	rs73299567	8	107182820	NA	NA	C	T	0.99617	0.90102	Imputed	0.03008	-1.58164 (0.32409)	3.41008e-06
666	ss1388110164	12	9807073	LOC374443	intron	T	C	0.9947	0.95681	Imputed	0.13158	-0.74075 (0.15186)	3.44626e-06
667	rs75805498	11	29966654	NA	NA	G	A	0.99593	0.82227	Imputed	0.0188	-2.12335 (0.43617)	3.58776e-06
668	rs28409111	7	118820274	NA	NA	T	G	0.99926	0.98925	Imputed	0.06391	-1.09034 (0.22399)	3.59462e-06
669	rs191358705	5	119639313	NA	NA	T	C	0.98924	0.68711	Imputed	0.0188	-1.91137 (0.39296)	3.65116e-06
670	rs149105353	14	92034398	LOC101928957	intron	T	C	0.9952	0.92113	Imputed	0.05639	-1.19664 (0.24624)	3.71973e-06
671	rs372249015	14	92058001	CATSPERB	intron	T	C	0.99567	0.93015	Imputed	0.05639	-1.19664 (0.24624)	3.71973e-06
672	rs376245296	14	92059230	CATSPERB	intron	A	G	0.99567	0.93015	Imputed	0.05639	-1.19664 (0.24624)	3.71973e-06
673	rs113374599	11	79477722	NA	NA	G	A	0.99561	0.83446	Imputed	0.02256	-1.94867 (0.40159)	3.83358e-06
674	rs14235	16	31121793	BCKDK	synonymous, coding sequence; Clinical significance: benign	G	A	0.99968	0.99856	Genotyped	0.28947	-0.57405 (0.11830)	3.83413e-06
675	rs9925964	16	31129895	KAT8	intron, 5 -prime UTR	A	G	0.99548	0.98108	Imputed	0.28947	-0.57405 (0.11830)	3.83413e-06
676	rs4889620	16	31131174	KAT8	intron	G	A	0.99671	0.98445	Imputed	0.28947	-0.57405 (0.11830)	3.83413e-06
677	rs1549293	16	31141993	KAT8	intron	C	T	0.99897	0.99599	Genotyped	0.28947	-0.57405 (0.11830)	3.83413e-06
678	rs12597511	16	31145219	PRSS8	intron	C	T	0.99997	0.99987	Genotyped	0.28947	-0.57405 (0.11830)	3.83413e-06
679	ss1388109905	12	9798744	LOC374443	genic upstream, intron, upstream	T	G	0.99855	0.97687	Genotyped	0.04511	-1.19137 (0.24555)	3.84329e-06
680	16:31074787:GA:G	16	31074787	NA	NA	GA	G	0.98655	0.95545	Imputed	0.47368	0.51623 (0.10641)	3.85379e-06
681	ss1388110109	12	9805233	LOC374443	intron	T	G	0.99493	0.95779	Imputed	0.12782	-0.74262 (0.15314)	3.88497e-06
682	ss1388110129	12	9806067	LOC374443	intron	G	A	0.99493	0.95779	Imputed	0.12782	-0.74262 (0.15314)	3.88497e-06
683	ss1388110148	12	9806654	LOC374443	intron	G	A	0.99499	0.95831	Imputed	0.12782	-0.74262 (0.15314)	3.88497e-06
684	12:9807091:C:CTT	12	9807091	NA	NA	C	CTT	0.99485	0.95727	Imputed	0.12782	-0.74262 (0.15314)	3.88497e-06
685	ss1388110168	12	9807117	LOC374443	intron	A	G	0.99499	0.95831	Imputed	0.12782	-0.74262 (0.15314)	3.88497e-06
686	ss1388110179	12	9807331	LOC374443	intron	A	G	0.99715	0.97539	Imputed	0.12782	-0.74262 (0.15314)	3.88497e-06
687	ss1388110184	12	9807553	LOC374443	intron	C	T	0.99715	0.97539	Imputed	0.12782	-0.74262 (0.15314)	3.88497e-06
688	ss1388110202	12	9808069	LOC374443	intron	G	C	0.9962	0.9687	Imputed	0.12782	-0.74262 (0.15314)	3.88497e-06
689	ss1388110214	12	9808426	LOC374443	intron	T	C	0.99715	0.97539	Imputed	0.12782	-0.74262 (0.15314)	3.88497e-06
690	12:9808565:TATA:T	12	9808565	NA	NA	TATA	T	0.99715	0.97539	Imputed	0.12782	-0.74262 (0.15314)	3.88497e-06
691	ss1388110228	12	9808775	LOC374443	intron	T	C	0.99835	0.9857	Imputed	0.12782	-0.74262 (0.15314)	3.88497e-06
692	ss1388110229	12	9808776	LOC374443	intron	G	A	0.99835	0.9857	Imputed	0.12782	-0.74262 (0.15314)	3.88497e-06
693	ss1388110241	12	9809353	LOC374443	intron	C	T	0.99834	0.98562	Imputed	0.12782	-0.74262 (0.15314)	3.88497e-06
694	ss1388110243	12	9809441	LOC374443	intron	T	G	0.99829	0.98517	Imputed	0.12782	-0.74262 (0.15314)	3.88497e-06
695	12:9809454:T:TA	12	9809454	NA	NA	T	TA	0.99834	0.98562	Imputed	0.12782	-0.74262 (0.15314)	3.88497e-06
696	ss1388110245	12	9809533	LOC374443	non-coding	A	G	0.99843	0.98637	Imputed	0.12782	-0.74262 (0.15314)	3.88497e-06
697	ss1388110262	12	9810144	LOC374443	non-coding	T	C	0.99843	0.98636	Imputed	0.12782	-0.74262 (0.15314)	3.88497e-06
698	ss1388110274	12	9810764	LOC374443	non-coding	T	C	0.99839	0.98603	Imputed	0.12782	-0.74262 (0.15314)	3.88497e-06
699	ss1388110285	12	9811049	LOC374443	500B downstream, downstream	T	G	0.99891	0.99039	Imputed	0.12782	-0.74262 (0.15314)	3.88497e-06
700	ss1388110289	12	9811137	LOC374443	500B downstream, downstream	G	A	0.99891	0.99039	Imputed	0.12782	-0.74262 (0.15314)	3.88497e-06
701	ss1388110290	12	9811149	LOC374443	500B downstream, downstream	A	G	0.99891	0.99039	Imputed	0.12782	-0.74262 (0.15314)	3.88497e-06
702	ss1388110292	12	9811187	LOC374443	500B downstream, downstream	C	A	0.99891	0.99039	Imputed	0.12782	-0.74262 (0.15314)	3.88497e-06
703	ss1388110293	12	9811207	LOC374443	500B downstream, downstream	G	A	0.99891	0.99039	Imputed	0.12782	-0.74262 (0.15314)	3.88497e-06
704	12:9811329:C:CA	12	9811329	NA	NA	C	CA	0.99891	0.99039	Imputed	0.12782	-0.74262 (0.15314)	3.88497e-06
705	ss1388110329	12	9812086	NA	NA	C	T	0.99913	0.99235	Imputed	0.12782	-0.74262 (0.15314)	3.88497e-06
706	ss1388110353	12	9812413	NA	NA	T	C	0.99913	0.99235	Imputed	0.12782	-0.74262 (0.15314)	3.88497e-06
707	ss1388110359	12	9812516	NA	NA	A	C	0.9991	0.99206	Imputed	0.12782	-0.74262 (0.15314)	3.88497e-06
708	ss1388110368	12	9812714	NA	NA	C	T	0.9991	0.99206	Imputed	0.12782	-0.74262 (0.15314)	3.88497e-06
709	ss1388110382	12	9813179	NA	NA	C	A	0.99892	0.99045	Imputed	0.12782	-0.74262 (0.15314)	3.88497e-06
710	ss1388110384	12	9813188	NA	NA	G	A	0.99892	0.99045	Imputed	0.12782	-0.74262 (0.15314)	3.88497e-06
711	ss1388110386	12	9813307	NA	NA	C	A	0.99909	0.992	Imputed	0.12782	-0.74262 (0.15314)	3.88497e-06
712	ss1388110388	12	9813414	NA	NA	G	A	0.99999	0.9999	Genotyped	0.12782	-0.74262 (0.15314)	3.88497e-06
713	ss1388110397	12	9813567	NA	NA	C	T	0.9991	0.99206	Imputed	0.12782	-0.74262 (0.15314)	3.88497e-06
714	12:9813710:TGTC:T	12	9813710	NA	NA	TGTC	T	0.9991	0.99206	Imputed	0.12782	-0.74262 (0.15314)	3.88497e-06
715	ss1388110400	12	9813716	NA	NA	C	A	0.9991	0.99206	Imputed	0.12782	-0.74262 (0.15314)	3.88497e-06
716	ss1388110403	12	9813781	NA	NA	T	G	0.99849	0.98712	Imputed	0.12782	-0.74262 (0.15314)	3.88497e-06
717	ss1388110408	12	9813867	NA	NA	C	T	0.99855	0.98771	Imputed	0.12782	-0.74262 (0.15314)	3.88497e-06
718	12:9814044:TA:T	12	9814044	NA	NA	TA	T	0.99855	0.98771	Imputed	0.12782	-0.74262 (0.15314)	3.88497e-06
719	ss1388110417	12	9814176	NA	NA	T	A	0.99831	0.98609	Imputed	0.12782	-0.74262 (0.15314)	3.88497e-06
720	ss1388110423	12	9814266	NA	NA	T	G	0.99831	0.98609	Imputed	0.12782	-0.74262 (0.15314)	3.88497e-06
721	ss1388110438	12	9814587	NA	NA	A	T	0.99705	0.97767	Imputed	0.12782	-0.74262 (0.15314)	3.88497e-06
722	ss1388110439	12	9814588	NA	NA	A	C	0.99705	0.97767	Imputed	0.12782	-0.74262 (0.15314)	3.88497e-06
723	rs2753105	6	116839415	CALHM5, TRAPPC3L	intron, 3 -prime UTR	T	G	0.99957	0.97278	Imputed	0.01504	-2.30852 (0.47648)	3.95548e-06
724	rs7808708	7	20770209	ABCB5	intron, genic downstream	A	G	0.99736	0.93742	Genotyped	0.03383	-1.48133 (0.30578)	3.96455e-06
725	rs73962066	18	62135704	NA	NA	C	G	0.99702	0.93981	Imputed	0.03759	-1.32585 (0.27371)	3.97226e-06
726	rs60246968	18	62138418	NA	NA	C	T	0.99948	0.98629	Imputed	0.03759	-1.32585 (0.27371)	3.97226e-06
727	rs58404045	18	62138613	NA	NA	T	C	0.99879	0.96978	Imputed	0.03759	-1.32585 (0.27371)	3.97226e-06
728	rs62581386	9	134450819	NA	NA	G	A	0.99183	0.69566	Imputed	0.01504	-2.10248 (0.43429)	4.01883e-06
729	16:31084394:A:AGCTCCTC	16	31084394	NA	NA	A	AGCTCCTC	0.99683	0.9865	Imputed	0.3609	-0.52068 (0.10756)	4.02558e-06
730	rs2303222	16	31085470	ZNF646, ZNF668	intron, 5 -prime UTR, genic upstream, upstream	T	C	0.99993	0.99972	Genotyped	0.3609	-0.52068 (0.10756)	4.02558e-06
731	rs8050894	16	31104509	VKORC1	intron; Clinical significance: likely-benign, drug-response	C	G	0.99789	0.99104	Imputed	0.3609	-0.52068 (0.10756)	4.02558e-06
732	2:9629545:C:CAGTA	2	9629545	NA	NA	C	CAGTA	0.99593	0.97578	Imputed	0.1391	-0.74428 (0.15379)	4.04397e-06
733	2:9638326:TTTTC:T	2	9638326	NA	NA	TTTTC	T	0.99216	0.9576	Imputed	0.1391	-0.74428 (0.15379)	4.04397e-06
734	rs11690126	2	9639321	ADAM17, IAH1	intron, non-coding, genic downstream	C	A	0.99617	0.97752	Imputed	0.1391	-0.74428 (0.15379)	4.04397e-06
735	rs62117538	2	9643257	ADAM17, IAH1	intron, genic downstream	A	C	0.99606	0.97646	Imputed	0.1391	-0.74428 (0.15379)	4.04397e-06
736	rs62117542	2	9644848	ADAM17, IAH1	intron, genic downstream	G	A	0.99452	0.96486	Imputed	0.1391	-0.74428 (0.15379)	4.04397e-06
737	rs546614344	7	152468592	ACTR3B	intron	C	T	0.99767	0.80598	Imputed	0.01128	-2.80971 (0.58063)	4.05368e-06
738	rs564242546	4	111118270	ELOVL6	intron	C	T	0.99678	0.83155	Imputed	0.01504	-2.10593 (0.43524)	4.0628e-06
739	rs2270973	1	48520777	LINC02794	intron, non-coding	A	C	0.99886	0.99259	Genotyped	0.18045	-0.64590 (0.13358)	4.11814e-06
740	rs148256059	12	4079309	NA	NA	G	A	0.99	0.57699	Imputed	0.01128	-2.50483 (0.51821)	4.14635e-06
741	rs113023946	12	4079646	NA	NA	G	A	0.99182	0.60895	Imputed	0.01128	-2.50483 (0.51821)	4.14635e-06
742	rs184060938	2	126730594	NA	NA	G	A	0.99578	0.73504	Imputed	0.01128	-2.50483 (0.51821)	4.14635e-06
743	rs11687228	2	9672805	ADAM17, LOC124906162	intron, upstream, genic upstream, 2KB upstream	C	T	0.99223	0.95394	Imputed	0.14286	-0.74419 (0.15397)	4.15045e-06
744	rs67837413	2	9673272	ADAM17, LOC124906162	intron, genic upstream, 2KB upstream, upstream	C	T	0.99223	0.95394	Imputed	0.14286	-0.74419 (0.15397)	4.15045e-06
745	rs34337416	2	9673279	ADAM17, LOC124906162	2KB upstream, upstream, genic upstream, intron	T	C	0.99223	0.95394	Imputed	0.14286	-0.74419 (0.15397)	4.15045e-06
746	rs1880439	2	9681797	ADAM17	intron, genic upstream	C	A	0.99346	0.96356	Genotyped	0.14286	-0.74419 (0.15397)	4.15045e-06
747	12:26188468:TA:T	12	26188468	NA	NA	TA	T	0.99444	0.83863	Imputed	0.02632	-1.71244 (0.35441)	4.17923e-06
748	rs183026224	12	26188502	RASSF8	genic upstream, intron	T	C	0.99446	0.83929	Imputed	0.02632	-1.71244 (0.35441)	4.17923e-06
749	rs74071621	12	26190106	RASSF8	genic upstream, intron, upstream	A	G	0.99452	0.84198	Imputed	0.02632	-1.71244 (0.35441)	4.17923e-06
750	rs180774182	5	114217075	NA	NA	A	G	0.99471	0.90517	Imputed	0.03759	-1.57502 (0.32599)	4.18545e-06
751	rs114292369	5	114218314	NA	NA	T	C	0.99476	0.90659	Imputed	0.03759	-1.57502 (0.32599)	4.18545e-06
752	rs142451872	5	114220270	NA	NA	C	A	0.99478	0.90699	Imputed	0.03759	-1.57502 (0.32599)	4.18545e-06
753	rs115575332	5	114225405	NA	NA	C	T	0.99494	0.90879	Imputed	0.03759	-1.57502 (0.32599)	4.18545e-06
754	5:114230492:A:C	5	114230492	NA	NA	A	C	0.99532	0.91232	Imputed	0.03759	-1.57502 (0.32599)	4.18545e-06
755	rs115361609	5	114245152	NA	NA	G	A	0.99522	0.89846	Imputed	0.03759	-1.57502 (0.32599)	4.18545e-06
756	rs192804376	5	114285863	NA	NA	C	T	0.99523	0.90231	Imputed	0.03759	-1.57502 (0.32599)	4.18545e-06
757	rs76041422	5	133027542	FSTL4	genic upstream, intron	C	T	0.99159	0.85409	Imputed	0.03759	-1.47898 (0.30617)	4.19953e-06
758	rs147294899	7	44388563	NA	NA	A	C	0.9992	0.95202	Imputed	0.01504	-2.14087 (0.44324)	4.21048e-06
759	rs115482533	7	44407271	NA	NA	G	A	0.9957	0.85692	Imputed	0.01504	-2.14087 (0.44324)	4.21048e-06
760	rs116614112	7	44408561	NA	NA	C	A	0.99567	0.85666	Imputed	0.01504	-2.14087 (0.44324)	4.21048e-06
761	rs114142080	13	81189294	NA	NA	G	A	0.99648	0.81837	Imputed	0.01128	-2.42094 (0.50127)	4.21653e-06
762	rs139141989	13	81197116	NA	NA	C	T	0.9969	0.81706	Imputed	0.01128	-2.42094 (0.50127)	4.21653e-06
763	rs113195242	13	81226644	NA	NA	C	A	0.99918	0.93478	Imputed	0.01128	-2.42094 (0.50127)	4.21653e-06
764	rs142297725	13	81228179	NA	NA	C	A	0.99904	0.92338	Imputed	0.01128	-2.42094 (0.50127)	4.21653e-06
765	rs563562082	16	76536419	CNTNAP4	genic downstream, intron	G	C	0.9947	0.70404	Imputed	0.01128	-2.42094 (0.50127)	4.21653e-06
766	rs188285005	16	76546765	CNTNAP4	genic downstream, intron	C	G	0.99501	0.7343	Imputed	0.01128	-2.42094 (0.50127)	4.21653e-06
767	rs193144890	2	141538879	LRP1B	intron	A	G	0.99514	0.57398	Imputed	0.01128	-2.42094 (0.50127)	4.21653e-06
768	rs182148628	3	37299520	GOLGA4	genic upstream, intron	A	G	0.98813	0.70695	Imputed	0.03008	-1.50329 (0.31140)	4.25393e-06
769	rs56397537	1	113337957	NA	NA	A	C	0.99202	0.84242	Imputed	0.03759	-1.22339 (0.25346)	4.26845e-06
770	rs7078166	10	131919444	LOC102724883, LOC124902560	intron, 500B downstream, downstream	C	T	0.99565	0.82778	Imputed	0.0188	-2.03812 (0.42243)	4.30463e-06
771	rs16910107	10	131922813	LOC105378561	intron, genic downstream	C	T	0.99571	0.83038	Imputed	0.0188	-2.03812 (0.42243)	4.30463e-06
772	rs185979716	4	122574472	NA	NA	G	C	0.99629	0.83662	Imputed	0.01504	-2.18778 (0.45349)	4.31163e-06
773	ss1388105564	12	9603709	LOC408186	intron	G	A	0.98905	0.80855	Imputed	0.04887	-1.27065 (0.26344)	4.32983e-06
774	rs113833476	15	100385277	LOC400464	intron	T	C	0.99988	0.99607	Imputed	0.03008	-1.56189 (0.32383)	4.33273e-06
775	rs73470564	15	100385372	LOC400464	intron	C	T	0.99988	0.99607	Imputed	0.03008	-1.56189 (0.32383)	4.33273e-06
776	rs74838033	15	100385597	LOC400464	intron	T	C	0.99988	0.99607	Imputed	0.03008	-1.56189 (0.32383)	4.33273e-06
777	rs79180840	15	100385599	LOC400464	intron	G	A	0.99988	0.99607	Imputed	0.03008	-1.56189 (0.32383)	4.33273e-06
778	rs7181487	15	100385796	LOC400464	intron	C	T	0.99989	0.99613	Imputed	0.03008	-1.56189 (0.32383)	4.33273e-06
779	rs7182171	15	100385846	LOC400464	intron	A	C	0.99989	0.99613	Imputed	0.03008	-1.56189 (0.32383)	4.33273e-06
780	rs73470578	15	100386466	LOC400464	intron	A	G	0.99989	0.99613	Imputed	0.03008	-1.56189 (0.32383)	4.33273e-06
781	15:100388172:A:AT	15	100388172	NA	NA	A	AT	0.98851	0.75097	Imputed	0.03008	-1.56189 (0.32383)	4.33273e-06
782	rs57558206	15	100388247	LOC400464	intron	G	A	0.99994	0.99807	Imputed	0.03008	-1.56189 (0.32383)	4.33273e-06
783	rs143714644	2	124515927	NA	NA	G	A	0.99529	0.80812	Imputed	0.01504	-2.16474 (0.44896)	4.35849e-06
784	2:124516488:T:TA	2	124516488	NA	NA	T	TA	0.99535	0.81158	Imputed	0.01504	-2.16474 (0.44896)	4.35849e-06
785	rs567146557	2	124516493	NA	NA	G	A	0.99536	0.81179	Imputed	0.01504	-2.16474 (0.44896)	4.35849e-06
786	rs142365477	14	79538990	NRXN3, LOC124903353	genic upstream, intron	T	G	0.99208	0.66368	Imputed	0.0188	-1.89587 (0.39322)	4.36364e-06
787	rs77860245	21	40854502	SH3BGR, GET1-SH3BGR	intron	T	C	0.99537	0.89445	Imputed	0.03383	-1.50487 (0.31216)	4.37473e-06
788	rs73370019	21	40861710	SH3BGR, GET1-SH3BGR	intron	C	T	0.99408	0.87123	Imputed	0.03383	-1.50487 (0.31216)	4.37473e-06
789	rs73370028	21	40863520	SH3BGR, GET1-SH3BGR	intron	G	A	0.9945	0.88268	Imputed	0.03383	-1.50487 (0.31216)	4.37473e-06
790	rs17406223	21	40866777	SH3BGR, GET1-SH3BGR	intron	T	G	0.99788	0.96158	Imputed	0.03383	-1.50487 (0.31216)	4.37473e-06
791	rs566284246	5	60891441	NA	NA	T	C	0.98757	0.55575	Imputed	0.01504	-2.12407 (0.44080)	4.41373e-06
792	1:105981211:T:TA	1	105981211	NA	NA	T	TA	0.98701	0.95535	Imputed	0.46241	-0.51371 (0.10661)	4.41882e-06
793	rs11184563	1	105985334	NA	NA	A	G	0.9924	0.97156	Imputed	0.46241	-0.51371 (0.10661)	4.41882e-06
794	rs146174647	14	103647931	NA	NA	A	C	0.99549	0.82244	Imputed	0.01504	-2.10978 (0.43791)	4.43064e-06
795	rs151193797	10	25367009	NA	NA	T	A	0.99369	0.74969	Imputed	0.01504	-2.16616 (0.44972)	4.45108e-06
796	rs113557613	10	25369172	NA	NA	G	A	0.99369	0.74969	Imputed	0.01504	-2.16616 (0.44972)	4.45108e-06
797	rs184005875	20	50907187	LOC105372666	intron, genic upstream	T	C	0.99979	0.98681	Imputed	0.01504	-2.12431 (0.44104)	4.45323e-06
798	rs12263572	10	72360256	PRF1	coding sequence, missense; Clinical significance: likely-benign, uncertain-significance, benign	C	T	0.99917	0.92838	Imputed	0.01128	-2.47378 (0.51395)	4.51422e-06
799	10:72361731:AG:A	10	72361731	NA	NA	AG	A	0.99947	0.95518	Imputed	0.01128	-2.47378 (0.51395)	4.51422e-06
800	rs146815977	10	72362002	PRF1	intron	G	A	0.99947	0.95518	Imputed	0.01128	-2.47378 (0.51395)	4.51422e-06
801	rs183092737	10	72368802	NA	NA	C	T	0.99924	0.93961	Imputed	0.01128	-2.47378 (0.51395)	4.51422e-06
802	rs190081814	10	72370118	NA	NA	G	C	0.99906	0.92845	Imputed	0.01128	-2.47378 (0.51395)	4.51422e-06
803	rs12260917	10	72378762	NA	NA	C	T	0.99887	0.91836	Imputed	0.01128	-2.47378 (0.51395)	4.51422e-06
804	rs12255760	10	72381117	NA	NA	C	A	0.99887	0.91836	Imputed	0.01128	-2.47378 (0.51395)	4.51422e-06
805	rs140486425	10	72393114	NA	NA	C	T	0.99894	0.92184	Imputed	0.01128	-2.47378 (0.51395)	4.51422e-06
806	rs12241033	10	72418275	NA	NA	G	A	0.99865	0.89652	Imputed	0.01128	-2.47378 (0.51395)	4.51422e-06
807	rs141917525	10	72437029	ADAMTS14	intron, genic upstream	A	T	0.997	0.83034	Imputed	0.01128	-2.47378 (0.51395)	4.51422e-06
808	rs185875659	12	118200227	KSR2	intron, genic upstream	G	C	0.9982	0.89285	Imputed	0.01128	-2.47378 (0.51395)	4.51422e-06
809	14:90093791:T:TCTTTCTTC	14	90093791	NA	NA	T	TCTTTCTTC	0.99762	0.79617	Imputed	0.01128	-2.47378 (0.51395)	4.51422e-06
810	rs568932437	16	89213521	ACSF3	genic downstream, intron	A	G	0.99652	0.78668	Imputed	0.01128	-2.47378 (0.51395)	4.51422e-06
811	rs74395785	7	8576359	NXPH1	intron	A	C	0.99809	0.88655	Genotyped	0.01128	-2.47378 (0.51395)	4.51422e-06
812	rs76955307	7	31305559	NA	NA	T	A	1	0.99991	Imputed	0.01128	-2.47378 (0.51395)	4.51422e-06
813	ss1388105182	12	9593701	DDX12P	intron	T	C	0.98505	0.7359	Imputed	0.04135	-1.29465 (0.26922)	4.59879e-06
814	rs116526657	8	24607418	NA	NA	G	A	0.9956	0.82921	Imputed	0.02256	-1.73022 (0.36035)	4.74186e-06
815	rs77256934	8	24608835	NA	NA	G	C	0.99564	0.82993	Imputed	0.02256	-1.73022 (0.36035)	4.74186e-06
816	rs116525621	8	24610151	NA	NA	G	A	0.99376	0.76283	Imputed	0.02256	-1.73022 (0.36035)	4.74186e-06
817	rs114913850	8	24611558	NA	NA	T	A	0.99202	0.72136	Imputed	0.02256	-1.73022 (0.36035)	4.74186e-06
818	rs76576823	8	24611703	NA	NA	C	A	0.99202	0.72134	Imputed	0.02256	-1.73022 (0.36035)	4.74186e-06
819	rs189986711	6	46825821	ADGRF5	intron	T	C	0.99598	0.70617	Imputed	0.01128	-2.39964 (0.49988)	4.76345e-06
820	18:52406783:C:CTT	18	52406783	NA	NA	C	CTT	0.9963	0.85127	Imputed	0.0188	-1.89500 (0.39476)	4.76408e-06
821	rs74437117	16	79566139	MAF	genic downstream, intron	T	G	0.99882	0.92968	Imputed	0.01504	-2.11239 (0.44010)	4.77621e-06
822	rs76939567	16	79571776	MAF	genic downstream, intron	G	A	0.99841	0.91081	Imputed	0.01504	-2.11239 (0.44010)	4.77621e-06
823	rs142959551	16	79572362	MAF	intron, genic downstream	G	A	0.99791	0.889	Imputed	0.01504	-2.11239 (0.44010)	4.77621e-06
824	rs114471456	16	79575009	MAF	intron, genic downstream	T	G	0.99454	0.77163	Imputed	0.01504	-2.11239 (0.44010)	4.77621e-06
825	rs77304838	20	51062860	LOC105372666, LOC107985427	genic upstream, upstream, intron, 2KB upstream	G	A	0.99863	0.92779	Imputed	0.01504	-2.17979 (0.45421)	4.78913e-06
826	rs114071425	20	51074957	LOC105372666	intron, genic upstream	A	C	0.99841	0.9133	Imputed	0.01504	-2.17979 (0.45421)	4.78913e-06
827	rs76116633	20	51100066	LOC105372666	genic upstream, intron	G	T	0.99889	0.93755	Imputed	0.01504	-2.17979 (0.45421)	4.78913e-06
828	rs140642947	20	51108090	LOC105372666, LOC124904931	intron, genic upstream	G	C	0.99899	0.94155	Imputed	0.01504	-2.17979 (0.45421)	4.78913e-06
829	rs76592668	20	51132992	LOC105372666	genic upstream, intron	A	G	0.99923	0.95387	Imputed	0.01504	-2.17979 (0.45421)	4.78913e-06
830	rs75731119	20	51144254	LOC105372666	genic upstream, intron	G	A	0.99913	0.9472	Imputed	0.01504	-2.17979 (0.45421)	4.78913e-06
831	rs79531774	20	51167369	LOC105372666	intron	T	C	0.99883	0.92832	Imputed	0.01504	-2.17979 (0.45421)	4.78913e-06
832	rs80121401	20	51198015	LOC105372666	genic downstream, intron	G	A	0.9981	0.88607	Imputed	0.01504	-2.17979 (0.45421)	4.78913e-06
833	rs80094449	20	51205613	LOC105372666	genic downstream, intron	G	A	0.99903	0.94005	Imputed	0.01504	-2.17979 (0.45421)	4.78913e-06
834	rs74368995	15	40523435	BUB1B-PAK6, LOC107984763	intron	A	T	0.99474	0.66832	Imputed	0.01128	-2.44004 (0.50862)	4.82455e-06
835	rs73676329	7	12122385	LOC124901589	intron	C	A	0.99995	0.99745	Genotyped	0.0188	-1.96461 (0.40959)	4.84068e-06
836	rs73676330	7	12123498	LOC124901589	intron	T	C	0.99947	0.9755	Imputed	0.0188	-1.96461 (0.40959)	4.84068e-06
837	rs2116970	19	10861381	DNM2	intron	T	C	0.9872	0.91834	Imputed	0.15414	0.69214 (0.14441)	4.91873e-06
838	rs76108567	12	117780833	NOS1	genic upstream, intron	C	T	0.98747	0.78934	Imputed	0.04511	-1.24063 (0.25886)	4.92074e-06
839	rs73198563	4	60408233	NA	NA	C	T	0.99748	0.91865	Imputed	0.02632	-1.42501 (0.29753)	4.98392e-06
840	rs10277435	7	157598697	PTPRN2	genic downstream, intron	C	A	0.99777	0.9888	Imputed	0.25564	-0.65189 (0.13615)	5.01614e-06
841	rs113843651	4	64366263	LOC105377253	genic upstream, upstream, intron	G	A	0.99676	0.89638	Imputed	0.0188	-1.85838 (0.38847)	5.10399e-06
842	4:64366662:AAAG:A	4	64366662	NA	NA	AAAG	A	0.99676	0.89638	Imputed	0.0188	-1.85838 (0.38847)	5.10399e-06
843	4:64369473:GTTTT:G	4	64369473	NA	NA	GTTTT	G	0.99652	0.89353	Imputed	0.0188	-1.85838 (0.38847)	5.10399e-06
844	rs12113944	7	157598880	PTPRN2	genic downstream, intron	C	T	0.9924	0.96924	Imputed	0.27444	-0.62311 (0.13026)	5.10425e-06
845	rs11137469	9	91585676	NA	NA	C	T	0.98252	0.93874	Imputed	0.32331	0.55120 (0.11524)	5.11767e-06
846	rs116201392	17	68741530	NA	NA	T	G	0.99974	0.99018	Genotyped	0.02632	-1.70112 (0.35574)	5.14374e-06
847	rs75400375	17	68741924	NA	NA	C	T	0.99961	0.98525	Imputed	0.02632	-1.70112 (0.35574)	5.14374e-06
848	rs78137592	17	68745026	NA	NA	G	T	0.99827	0.94338	Imputed	0.02632	-1.70112 (0.35574)	5.14374e-06
849	rs114496496	17	68746347	NA	NA	A	G	0.99823	0.94249	Imputed	0.02632	-1.70112 (0.35574)	5.14374e-06
850	rs187399138	12	56134325	NA	NA	A	G	0.991	0.62127	Imputed	0.01128	-1.84667 (0.38629)	5.17337e-06
851	rs532658756	12	56134328	NA	NA	G	T	0.99095	0.61924	Imputed	0.01128	-1.84667 (0.38629)	5.17337e-06
852	rs547599947	12	56134329	NA	NA	T	A	0.991	0.62127	Imputed	0.01128	-1.84667 (0.38629)	5.17337e-06
853	rs147910345	12	116140357	LOC105370003	intron	C	T	0.99375	0.64862	Imputed	0.01128	-1.84667 (0.38629)	5.17337e-06
854	rs144924434	2	7969914	LOC105373408	intron	C	T	0.99698	0.80549	Imputed	0.01128	-1.84667 (0.38629)	5.17337e-06
855	rs115826809	2	7972193	LOC105373408	intron	C	T	0.9969	0.80128	Imputed	0.01128	-1.84667 (0.38629)	5.17337e-06
856	rs60532018	2	124585415	NA	NA	C	T	0.99838	0.87537	Imputed	0.01128	-1.84667 (0.38629)	5.17337e-06
857	rs114954137	2	229736163	NA	NA	T	A	0.99687	0.83329	Imputed	0.01128	-1.84667 (0.38629)	5.17337e-06
858	rs146539106	2	229768039	NA	NA	C	G	0.9971	0.82113	Imputed	0.01128	-1.84667 (0.38629)	5.17337e-06
859	rs73370036	21	40868722	SH3BGR, GET1-SH3BGR	intron	T	C	0.99834	0.96876	Imputed	0.03759	-1.41949 (0.29710)	5.2322e-06
860	21:40870160:A:ACCGT	21	40870160	NA	NA	A	ACCGT	0.99834	0.96876	Imputed	0.03759	-1.41949 (0.29710)	5.2322e-06
861	rs16997735	21	40870434	SH3BGR, GET1-SH3BGR	intron	T	A	0.99834	0.96876	Imputed	0.03759	-1.41949 (0.29710)	5.2322e-06
862	rs16997736	21	40870458	SH3BGR, GET1-SH3BGR	intron	T	G	0.99834	0.96876	Imputed	0.03759	-1.41949 (0.29710)	5.2322e-06
863	rs73354302	21	40873826	SH3BGR, GET1-SH3BGR	intron	G	A	0.99893	0.97787	Genotyped	0.03759	-1.41949 (0.29710)	5.2322e-06
864	rs60449621	7	19841696	LOC107986774	intron	T	G	0.99515	0.89699	Imputed	0.03759	-1.34881 (0.28240)	5.26722e-06
865	rs4716780	7	157585496	PTPRN2	genic downstream, intron	T	C	0.99567	0.97292	Genotyped	0.13534	-0.74940 (0.15691)	5.26993e-06
866	rs188707243	10	33698642	NA	NA	A	T	0.98902	0.55851	Imputed	0.0188	-1.84870 (0.38716)	5.29408e-06
867	rs113785943	19	57646143	ZIM3, LOC124904804	2KB upstream, 3 -prime UTR, upstream	G	A	0.99589	0.87573	Imputed	0.02632	-1.65276 (0.34615)	5.30126e-06
868	rs143777789	19	57647957	ZIM3	intron	G	C	0.996	0.87991	Imputed	0.02632	-1.65276 (0.34615)	5.30126e-06
869	rs142827872	19	57647988	ZIM3	intron	C	T	0.996	0.87991	Imputed	0.02632	-1.65276 (0.34615)	5.30126e-06
870	rs4524816	8	7005617	LOC105377803	intron	G	A	0.95898	0.44314	Imputed	0.02256	-1.82952 (0.38322)	5.31502e-06
871	rs62489210	8	7006085	LOC105377803	intron	G	A	0.95912	0.44089	Imputed	0.02256	-1.82952 (0.38322)	5.31502e-06
872	rs73193760	21	32720902	TIAM1	genic upstream, intron	G	A	0.9976	0.91393	Imputed	0.02256	-1.72557 (0.36151)	5.33262e-06
873	rs61381952	8	107210669	NA	NA	G	A	0.99733	0.92343	Imputed	0.02632	-1.66783 (0.34945)	5.34314e-06
874	rs113246610	8	107215342	NA	NA	G	A	0.99958	0.98401	Imputed	0.02632	-1.66783 (0.34945)	5.34314e-06
875	rs10410775	19	10856273	DNM2	intron	T	C	0.98981	0.93696	Imputed	0.16165	0.68140 (0.14282)	5.38532e-06
876	rs13405628	2	42304921	NA	NA	A	C	0.99433	0.82967	Imputed	0.02256	-1.75275 (0.36747)	5.40876e-06
877	5:6241494:T:TTAGA	5	6241494	NA	NA	T	TTAGA	0.83375	0.5589	Imputed	0.43609	0.49620 (0.10403)	5.41283e-06
878	rs77810011	5	101458026	NA	NA	G	A	0.99399	0.92935	Imputed	0.04887	-1.25160 (0.26252)	5.45864e-06
879	rs111541377	5	101458547	NA	NA	T	G	0.99399	0.92935	Imputed	0.04887	-1.25160 (0.26252)	5.45864e-06
880	rs112936304	5	101460094	NA	NA	G	T	0.995	0.93312	Imputed	0.04887	-1.25160 (0.26252)	5.45864e-06
881	rs111259343	5	101463674	NA	NA	C	T	0.9972	0.96187	Imputed	0.04887	-1.25160 (0.26252)	5.45864e-06
882	rs113262382	5	101473252	NA	NA	T	G	0.99885	0.97717	Imputed	0.04887	-1.25160 (0.26252)	5.45864e-06
883	rs138019624	1	97878793	DPYD	intron, genic downstream	C	T	0.99618	0.80316	Imputed	0.01128	-2.36550 (0.49631)	5.49089e-06
884	rs368558840	21	31966199	NA	NA	G	A	0.99388	0.51938	Imputed	0.01128	-2.36550 (0.49631)	5.49089e-06
885	rs371601032	21	31966232	NA	NA	G	A	0.99388	0.51938	Imputed	0.01128	-2.36550 (0.49631)	5.49089e-06
886	rs576315536	21	31966386	NA	NA	T	C	0.99388	0.51938	Imputed	0.01128	-2.36550 (0.49631)	5.49089e-06
887	rs538793860	21	31966387	NA	NA	G	T	0.99388	0.51938	Imputed	0.01128	-2.36550 (0.49631)	5.49089e-06
888	rs368666101	21	31966623	NA	NA	A	T	0.99388	0.51938	Imputed	0.01128	-2.36550 (0.49631)	5.49089e-06
889	rs371615409	21	31966632	NA	NA	T	C	0.99388	0.51938	Imputed	0.01128	-2.36550 (0.49631)	5.49089e-06
890	rs148785877	21	31966837	NA	NA	A	G	0.9934	0.49123	Imputed	0.01128	-2.36550 (0.49631)	5.49089e-06
891	rs369859027	21	31966944	NA	NA	G	A	0.99388	0.51938	Imputed	0.01128	-2.36550 (0.49631)	5.49089e-06
892	rs370569632	21	31967575	NA	NA	T	C	0.99388	0.51938	Imputed	0.01128	-2.36550 (0.49631)	5.49089e-06
893	rs372481039	21	31967733	NA	NA	T	C	0.99388	0.51938	Imputed	0.01128	-2.36550 (0.49631)	5.49089e-06
894	21:31967812:T:TAAAGTTTTCCTTTACCTGCAGTGCATTGGAAAAATTTATAGAATATAGAGATTAGTCTTTCTCTGAAGATTTGGTA	21	31967812	NA	NA	T	TAAAGTTTTCCTTTACCTGCAGTGCATTGGAAAAATTTATAGAATATAGAGATTAGTCTTTCTCTGAAGATTTGGTA	0.99388	0.51938	Imputed	0.01128	-2.36550 (0.49631)	5.49089e-06
895	rs371010383	21	31968185	NA	NA	T	G	0.99388	0.51938	Imputed	0.01128	-2.36550 (0.49631)	5.49089e-06
896	rs375570702	21	31968398	NA	NA	A	G	0.99388	0.51938	Imputed	0.01128	-2.36550 (0.49631)	5.49089e-06
897	rs368249397	21	31968513	NA	NA	C	T	0.99388	0.51938	Imputed	0.01128	-2.36550 (0.49631)	5.49089e-06
898	rs371206480	21	31968520	NA	NA	T	C	0.99388	0.51938	Imputed	0.01128	-2.36550 (0.49631)	5.49089e-06
899	rs375850292	21	31968732	NA	NA	G	A	0.99388	0.51938	Imputed	0.01128	-2.36550 (0.49631)	5.49089e-06
900	rs367952677	21	31968889	NA	NA	G	A	0.99386	0.51851	Imputed	0.01128	-2.36550 (0.49631)	5.49089e-06
901	rs574324412	21	31969228	NA	NA	G	T	0.99388	0.51938	Imputed	0.01128	-2.36550 (0.49631)	5.49089e-06
902	rs376474948	21	31969352	NA	NA	G	A	0.99388	0.51938	Imputed	0.01128	-2.36550 (0.49631)	5.49089e-06
903	rs543520547	21	31969366	NA	NA	C	A	0.99385	0.51733	Imputed	0.01128	-2.36550 (0.49631)	5.49089e-06
904	rs563188617	21	31969401	NA	NA	G	A	0.99388	0.51938	Imputed	0.01128	-2.36550 (0.49631)	5.49089e-06
905	rs372182799	21	31969503	NA	NA	G	A	0.99388	0.51938	Imputed	0.01128	-2.36550 (0.49631)	5.49089e-06
906	rs545957474	21	31969813	NA	NA	A	G	0.99102	0.43296	Imputed	0.01128	-2.36550 (0.49631)	5.49089e-06
907	rs370430538	21	31970305	NA	NA	A	G	0.99388	0.51938	Imputed	0.01128	-2.36550 (0.49631)	5.49089e-06
908	rs111285417	21	31970372	NA	NA	C	G	0.99388	0.51938	Imputed	0.01128	-2.36550 (0.49631)	5.49089e-06
909	rs371208947	21	31970382	NA	NA	C	T	0.99388	0.51938	Imputed	0.01128	-2.36550 (0.49631)	5.49089e-06
910	rs375594553	21	31970481	KRTAP6-2	500B downstream, downstream	T	C	0.99388	0.51938	Imputed	0.01128	-2.36550 (0.49631)	5.49089e-06
911	rs368344387	21	31970488	KRTAP6-2	500B downstream, downstream	C	T	0.99388	0.51938	Imputed	0.01128	-2.36550 (0.49631)	5.49089e-06
912	rs370532864	21	31970591	KRTAP6-2	500B downstream, downstream	T	G	0.99388	0.51938	Imputed	0.01128	-2.36550 (0.49631)	5.49089e-06
913	rs375304549	21	31970613	KRTAP6-2	500B downstream, downstream	G	A	0.99388	0.51938	Imputed	0.01128	-2.36550 (0.49631)	5.49089e-06
914	rs111546176	21	31970943	KRTAP6-2	3 -prime UTR	C	T	0.99388	0.51938	Imputed	0.01128	-2.36550 (0.49631)	5.49089e-06
915	rs112266893	21	31970951	KRTAP6-2	3 -prime UTR	A	G	0.99388	0.51938	Imputed	0.01128	-2.36550 (0.49631)	5.49089e-06
916	rs112952516	21	31971070	KRTAP6-2	missense, coding sequence	G	A	0.99378	0.51125	Imputed	0.01128	-2.36550 (0.49631)	5.49089e-06
917	rs111863818	21	31971617	KRTAP6-2, KRTAP22-1	upstream, 2KB upstream	C	T	0.99378	0.51125	Imputed	0.01128	-2.36550 (0.49631)	5.49089e-06
918	rs372711781	21	31971861	KRTAP6-2, KRTAP22-1	upstream, 2KB upstream	G	A	0.99378	0.51125	Imputed	0.01128	-2.36550 (0.49631)	5.49089e-06
919	rs374953514	21	31971941	KRTAP6-2, KRTAP22-1	upstream, 2KB upstream	T	C	0.99378	0.51125	Imputed	0.01128	-2.36550 (0.49631)	5.49089e-06
920	21:31971989:T:TC	21	31971989	NA	NA	T	TC	0.99378	0.51125	Imputed	0.01128	-2.36550 (0.49631)	5.49089e-06
921	rs369428341	21	31972021	KRTAP6-2, KRTAP22-1	upstream, 2KB upstream	C	T	0.99378	0.51125	Imputed	0.01128	-2.36550 (0.49631)	5.49089e-06
922	rs376278472	21	31972220	KRTAP6-2, KRTAP22-1	upstream, 2KB upstream	A	G	0.99378	0.51125	Imputed	0.01128	-2.36550 (0.49631)	5.49089e-06
923	rs527954597	21	31972382	KRTAP6-2, KRTAP22-1	upstream, 2KB upstream	G	A	0.99378	0.51125	Imputed	0.01128	-2.36550 (0.49631)	5.49089e-06
924	rs370020789	21	31972584	KRTAP6-2, KRTAP22-1	upstream, 2KB upstream	G	C	0.99345	0.48786	Imputed	0.01128	-2.36550 (0.49631)	5.49089e-06
925	rs374551638	21	31973750	KRTAP22-1	500B downstream, downstream	A	G	0.99339	0.48388	Imputed	0.01128	-2.36550 (0.49631)	5.49089e-06
926	rs369026930	21	31975654	NA	NA	A	T	0.99315	0.46421	Imputed	0.01128	-2.36550 (0.49631)	5.49089e-06
927	rs377726814	21	31976230	NA	NA	C	T	0.99315	0.46421	Imputed	0.01128	-2.36550 (0.49631)	5.49089e-06
928	rs374105340	21	31976475	NA	NA	A	C	0.99315	0.46421	Imputed	0.01128	-2.36550 (0.49631)	5.49089e-06
929	rs376804306	21	31976646	NA	NA	A	G	0.99315	0.46421	Imputed	0.01128	-2.36550 (0.49631)	5.49089e-06
930	rs374038097	21	31977154	NA	NA	T	C	0.99315	0.46421	Imputed	0.01128	-2.36550 (0.49631)	5.49089e-06
931	rs370154539	21	31977234	NA	NA	A	G	0.99315	0.46421	Imputed	0.01128	-2.36550 (0.49631)	5.49089e-06
932	rs368605458	21	31977393	NA	NA	C	G	0.99315	0.46421	Imputed	0.01128	-2.36550 (0.49631)	5.49089e-06
933	rs375084801	21	31977565	NA	NA	A	G	0.99315	0.46421	Imputed	0.01128	-2.36550 (0.49631)	5.49089e-06
934	rs16896990	8	99431253	STK3	intron, genic downstream	G	A	0.99557	0.80592	Imputed	0.01128	-2.36550 (0.49631)	5.49089e-06
935	rs34898535	16	31025641	NA	NA	C	T	0.99468	0.97658	Imputed	0.31955	-0.53915 (0.11312)	5.49394e-06
936	16:31027833:A:AT	16	31027833	NA	NA	A	AT	0.97538	0.89556	Imputed	0.31955	-0.53915 (0.11312)	5.49394e-06
937	rs75957139	11	97444284	NA	NA	T	C	0.98942	0.71036	Imputed	0.02632	-1.36604 (0.28664)	5.50272e-06
938	rs116024027	2	28332388	BABAM2	intron	A	G	0.99089	0.78187	Imputed	0.02256	-1.48043 (0.31065)	5.505e-06
939	rs75095328	8	20434058	NA	NA	C	T	0.99451	0.78179	Imputed	0.0188	-1.99898 (0.41950)	5.51402e-06
940	ss1388110205	12	9808100	LOC374443	intron	G	A	0.99671	0.95899	Imputed	0.07895	-0.91310 (0.19166)	5.53937e-06
941	15:65250944:C:T	15	65250944	NA	NA	C	T	0.98626	0.43052	Imputed	0.01504	-2.04495 (0.42938)	5.57437e-06
942	12:9546903:ATG:ATGTG	12	9546903	NA	NA	ATG	ATGTG	0.96282	0.62416	Imputed	0.06015	-1.10637 (0.23239)	5.61573e-06
943	rs74636754	5	21855886	CDH12	intron	T	C	0.99558	0.79134	Imputed	0.01504	-2.15384 (0.45243)	5.62001e-06
944	rs540704401	5	21873962	CDH12	intron	C	T	0.99624	0.82927	Imputed	0.01504	-2.15384 (0.45243)	5.62001e-06
945	rs191047482	5	21874869	CDH12	intron	G	A	0.99651	0.84633	Imputed	0.01504	-2.15384 (0.45243)	5.62001e-06
946	rs139596983	5	21879106	CDH12	intron	A	G	0.99596	0.84399	Imputed	0.01504	-2.15384 (0.45243)	5.62001e-06
947	rs28814987	16	31081460	ZNF668	intron, genic upstream	C	T	0.99744	0.98988	Imputed	0.46992	0.50709 (0.10652)	5.62526e-06
948	rs750952	16	31093954	ZNF646	intron, non-coding	C	T	0.99744	0.98992	Imputed	0.46992	0.50709 (0.10652)	5.62526e-06
949	rs7294	16	31102321	VKORC1	3 -prime UTR; Clinical significance: drug-response, benign	C	T	0.99987	0.99948	Genotyped	0.47368	0.50963 (0.10711)	5.67546e-06
950	rs111546167	14	74043482	HEATR4	genic upstream, intron	A	G	0.98153	0.5736	Imputed	0.03008	-1.52602 (0.32081)	5.70903e-06
951	16:31074386:G:GC	16	31074386	NA	NA	G	GC	0.99426	0.97841	Imputed	0.36466	-0.50696 (0.10665)	5.78167e-06
952	rs192236695	15	25083338	SNRPN, SNHG14	genic upstream, intron	C	G	0.99537	0.7323	Imputed	0.01128	-2.43136 (0.51146)	5.78185e-06
953	rs73947406	18	35454122	NA	NA	C	T	0.99593	0.77255	Imputed	0.01128	-2.43136 (0.51146)	5.78185e-06
954	rs7244485	18	55006302	NA	NA	G	C	0.99994	0.99431	Imputed	0.01128	-2.43136 (0.51146)	5.78185e-06
955	rs80128661	18	55007638	NA	NA	C	T	0.99992	0.99254	Genotyped	0.01128	-2.43136 (0.51146)	5.78185e-06
956	rs144872242	1	165466679	LRRC52-AS1	intron	G	C	0.99589	0.77828	Imputed	0.01128	-2.43136 (0.51146)	5.78185e-06
957	rs77153563	1	180208919	LHX4	genic upstream, intron	A	C	0.99844	0.89218	Imputed	0.01128	-2.43136 (0.51146)	5.78185e-06
958	rs73185579	3	176747949	TBL1XR1	intron	C	G	0.99569	0.72132	Imputed	0.01128	-2.43136 (0.51146)	5.78185e-06
959	rs76494457	3	176761070	TBL1XR1, TBL1XR1-AS1	intron	C	T	0.99605	0.72704	Imputed	0.01128	-2.43136 (0.51146)	5.78185e-06
960	rs73187551	3	176842040	TBL1XR1	genic upstream, intron	C	T	0.99701	0.76428	Imputed	0.01128	-2.43136 (0.51146)	5.78185e-06
961	rs186014083	4	78951269	NA	NA	C	T	0.99622	0.81509	Imputed	0.01128	-2.43136 (0.51146)	5.78185e-06
962	rs142881615	5	14094911	NA	NA	G	C	0.98809	0.52756	Imputed	0.01128	-2.43136 (0.51146)	5.78185e-06
963	rs114155319	8	16703567	LOC105379297	intron, genic downstream	A	G	0.99639	0.78581	Imputed	0.01128	-2.43136 (0.51146)	5.78185e-06
964	rs73291034	20	20834775	NA	NA	G	A	0.99984	0.99393	Genotyped	0.02632	-1.61791 (0.34060)	5.86708e-06
965	rs13222859	7	157600780	PTPRN2	genic downstream, intron	G	A	0.99939	0.99694	Genotyped	0.25188	-0.64554 (0.13591)	5.874e-06
966	rs77805040	5	133024625	FSTL4	genic upstream, intron	A	G	0.99158	0.86668	Imputed	0.04135	-1.37369 (0.28922)	5.88079e-06
967	rs112551445	5	133024689	FSTL4	genic upstream, intron	T	C	0.99158	0.86668	Imputed	0.04135	-1.37369 (0.28922)	5.88079e-06
968	rs113908604	5	133024714	FSTL4	genic upstream, intron	T	C	0.99158	0.86668	Imputed	0.04135	-1.37369 (0.28922)	5.88079e-06
969	rs78614741	5	133024776	FSTL4	genic upstream, intron	C	T	0.99158	0.86668	Imputed	0.04135	-1.37369 (0.28922)	5.88079e-06
970	rs78370464	5	133024828	FSTL4	genic upstream, intron	C	G	0.99158	0.86668	Imputed	0.04135	-1.37369 (0.28922)	5.88079e-06
971	rs57279395	5	133025200	FSTL4	genic upstream, intron	A	G	0.99158	0.86668	Imputed	0.04135	-1.37369 (0.28922)	5.88079e-06
972	rs78562332	5	133027203	FSTL4	genic upstream, intron	G	A	0.9914	0.86279	Imputed	0.04135	-1.37369 (0.28922)	5.88079e-06
973	16:31070782:ATTAT:A	16	31070782	NA	NA	ATTAT	A	0.99309	0.97557	Imputed	0.46992	0.50219 (0.10577)	5.92414e-06
974	rs77019615	14	75950637	NA	NA	A	C	0.98433	0.75515	Imputed	0.03759	-1.38274 (0.29125)	5.9321e-06
975	rs11642003	16	31068391	NA	NA	G	A	0.99539	0.98405	Imputed	0.46992	0.51228 (0.10795)	5.97929e-06
976	rs11642303	16	31068392	NA	NA	C	A	0.99539	0.98405	Imputed	0.46992	0.51228 (0.10795)	5.97929e-06
977	rs8061047	16	31068960	NA	NA	T	C	0.99559	0.98484	Imputed	0.46992	0.51228 (0.10795)	5.97929e-06
978	rs28449233	14	103685194	NA	NA	C	T	0.99961	0.97618	Imputed	0.01504	-2.09379 (0.44138)	6.02664e-06
979	2:112834615:CA:C	2	112834615	NA	NA	CA	C	0.89147	0.64805	Imputed	0.30075	-0.54550 (0.11503)	6.06071e-06
980	rs10469262	18	62141686	NA	NA	C	T	0.99699	0.9452	Imputed	0.04135	-1.25114 (0.26387)	6.07981e-06
981	rs10469263	18	62141726	NA	NA	C	G	0.9963	0.94195	Imputed	0.04135	-1.25114 (0.26387)	6.07981e-06
982	rs73470521	15	100366698	LOC400464	intron	A	G	0.99964	0.98801	Imputed	0.03008	-1.57681 (0.33268)	6.12716e-06
983	15:100367147:TAAGAG:T	15	100367147	NA	NA	TAAGAG	T	0.99964	0.98801	Imputed	0.03008	-1.57681 (0.33268)	6.12716e-06
984	rs73470532	15	100368136	LOC400464	intron	T	G	0.99964	0.98801	Imputed	0.03008	-1.57681 (0.33268)	6.12716e-06
985	rs529119894	15	100369219	LOC400464	intron	A	T	0.99964	0.98801	Imputed	0.03008	-1.57681 (0.33268)	6.12716e-06
986	rs564960401	15	100370268	LOC400464	intron	C	T	0.99964	0.98801	Imputed	0.03008	-1.57681 (0.33268)	6.12716e-06
987	rs577834430	15	100370269	LOC400464	intron	A	G	0.99964	0.98801	Imputed	0.03008	-1.57681 (0.33268)	6.12716e-06
988	rs148626784	15	100371644	LOC400464	intron	G	A	0.99964	0.98801	Imputed	0.03008	-1.57681 (0.33268)	6.12716e-06
989	rs141111781	15	100371848	LOC400464	intron	T	C	0.99964	0.98801	Imputed	0.03008	-1.57681 (0.33268)	6.12716e-06
990	rs111969689	15	100372226	LOC400464	intron	T	C	0.99914	0.97484	Imputed	0.03008	-1.57681 (0.33268)	6.12716e-06
991	rs139009790	15	100372628	LOC400464	intron	A	G	0.99914	0.97484	Imputed	0.03008	-1.57681 (0.33268)	6.12716e-06
992	rs60468870	15	100373380	LOC400464	intron	C	G	0.9989	0.96737	Imputed	0.03008	-1.57681 (0.33268)	6.12716e-06
993	rs56852800	15	100374038	LOC400464	intron	G	A	0.99914	0.97484	Imputed	0.03008	-1.57681 (0.33268)	6.12716e-06
994	rs7495844	15	100375120	LOC400464	intron	A	G	0.99914	0.97484	Imputed	0.03008	-1.57681 (0.33268)	6.12716e-06
995	rs73470544	15	100377277	LOC400464	intron	G	A	0.99897	0.97147	Imputed	0.03008	-1.57681 (0.33268)	6.12716e-06
996	rs73470548	15	100377657	LOC400464	intron	A	G	0.99897	0.97147	Imputed	0.03008	-1.57681 (0.33268)	6.12716e-06
997	rs56686771	15	100379760	LOC400464	intron	C	G	0.99883	0.96913	Imputed	0.03008	-1.57681 (0.33268)	6.12716e-06
998	rs73470554	15	100381702	LOC400464	intron	G	C	0.99883	0.96913	Imputed	0.03008	-1.57681 (0.33268)	6.12716e-06
999	rs4251822	19	44170759	PLAUR	intron	G	A	0.99527	0.88022	Imputed	0.02632	-1.61898 (0.34171)	6.17249e-06
1000	ss1388110379	12	9813095	NA	NA	T	C	0.99838	0.9867	Imputed	0.13158	-0.72182 (0.15236)	6.18161e-06
1001	ss1388110380	12	9813100	NA	NA	G	T	0.99838	0.9867	Imputed	0.13158	-0.72182 (0.15236)	6.18161e-06
1002	rs12374420	4	84238263	HPSE, LOC105377313	downstream, 500B downstream, intron	G	A	0.9898	0.54246	Imputed	0.01504	-2.09146 (0.44167)	6.23977e-06
1003	rs115304302	11	41959652	NA	NA	T	C	0.99535	0.76774	Imputed	0.01504	-2.14626 (0.45331)	6.25643e-06
1004	rs147124574	11	41961150	NA	NA	C	G	0.99539	0.76917	Imputed	0.01504	-2.14626 (0.45331)	6.25643e-06
1005	11:41961508:G:GA	11	41961508	NA	NA	G	GA	0.99538	0.76892	Imputed	0.01504	-2.14626 (0.45331)	6.25643e-06
1006	rs114135947	11	41962262	NA	NA	G	A	0.99538	0.76892	Imputed	0.01504	-2.14626 (0.45331)	6.25643e-06
1007	rs114682829	11	41963429	NA	NA	C	T	0.99539	0.76941	Imputed	0.01504	-2.14626 (0.45331)	6.25643e-06
1008	rs74380137	11	41966083	NA	NA	G	A	0.99539	0.76962	Imputed	0.01504	-2.14626 (0.45331)	6.25643e-06
1009	4:114410297:C:CTT	4	114410297	NA	NA	C	CTT	0.99571	0.64496	Imputed	0.01128	-1.83859 (0.38850)	6.31132e-06
1010	rs557498284	4	114411388	CAMK2D	intron, genic downstream	A	C	0.99587	0.65819	Imputed	0.01128	-1.83859 (0.38850)	6.31132e-06
1011	rs183626345	4	114413593	CAMK2D	intron, genic downstream	T	C	0.99587	0.65819	Imputed	0.01128	-1.83859 (0.38850)	6.31132e-06
1012	16:67705282:GA:G	16	67705282	NA	NA	GA	G	0.99305	0.72764	Imputed	0.02256	-1.86763 (0.39469)	6.32927e-06
1013	rs115621671	11	12757404	TEAD1	intron	C	T	0.99939	0.96132	Imputed	0.01504	-2.29980 (0.48609)	6.34597e-06
1014	15:53976885:A:T	15	53976885	NA	NA	A	T	0.99194	0.90013	Imputed	0.04887	-1.08165 (0.22864)	6.35917e-06
1015	rs12286965	11	17308130	NUCB2	intron	T	C	0.99667	0.94604	Imputed	0.05263	-1.09878 (0.23230)	6.37682e-06
1016	rs151004428	11	17313009	NUCB2	intron	C	T	0.99853	0.97677	Imputed	0.05263	-1.09878 (0.23230)	6.37682e-06
1017	rs12270204	11	17313576	NUCB2	intron	T	A	0.99853	0.97677	Imputed	0.05263	-1.09878 (0.23230)	6.37682e-06
1018	rs79786256	11	17314367	NUCB2	intron	G	C	0.99853	0.97677	Imputed	0.05263	-1.09878 (0.23230)	6.37682e-06
1019	rs12275573	11	17318236	NUCB2	intron	A	G	0.99956	0.99153	Genotyped	0.05263	-1.09878 (0.23230)	6.37682e-06
1020	11:17319354:T:C	11	17319354	NA	NA	T	C	0.99367	0.89061	Imputed	0.05263	1.09878 (0.23230)	6.37682e-06
1021	11:17319354:T:G	11	17319354	NA	NA	T	G	0.99964	0.993	Imputed	0.05263	-1.09878 (0.23230)	6.37682e-06
1022	rs12291236	11	17320034	NUCB2	intron	G	A	0.99623	0.94862	Imputed	0.05263	-1.09878 (0.23230)	6.37682e-06
1023	rs75740468	11	17320630	NUCB2	intron	G	T	0.99633	0.95025	Imputed	0.05263	-1.09878 (0.23230)	6.37682e-06
1024	rs78484793	11	17320827	NUCB2	intron	A	G	0.99633	0.95025	Imputed	0.05263	-1.09878 (0.23230)	6.37682e-06
1025	rs147551293	8	107106813	NA	NA	A	G	0.99735	0.8924	Imputed	0.02256	-1.75164 (0.37050)	6.4355e-06
1026	rs76052885	16	68818013	CDH1	intron	C	T	0.99676	0.76839	Imputed	0.01128	-2.38472 (0.50449)	6.45849e-06
1027	rs188955733	16	68822014	CDH1	intron	G	A	0.9952	0.70831	Imputed	0.01128	-2.38472 (0.50449)	6.45849e-06
1028	rs11865686	16	68853986	CDH1	intron	C	T	0.99617	0.79789	Imputed	0.01128	-2.38472 (0.50449)	6.45849e-06
1029	rs115856013	16	68889104	TANGO6	intron, genic upstream	C	T	0.99961	0.96551	Imputed	0.01128	-2.38472 (0.50449)	6.45849e-06
1030	rs186354373	1	79447818	ADGRL4	intron	T	G	0.99288	0.56092	Imputed	0.01128	-2.38472 (0.50449)	6.45849e-06
1031	6:165977376:CA:C	6	165977376	NA	NA	CA	C	0.9745	0.85	Imputed	0.1391	-0.71074 (0.15039)	6.48371e-06
1032	rs113767725	8	22903088	TNFRSF10B	intron	A	C	0.99949	0.97347	Imputed	0.0188	-1.90453 (0.40313)	6.52812e-06
1033	rs113712320	8	22911047	TNFRSF10B	intron	T	A	0.99978	0.98828	Imputed	0.0188	-1.90453 (0.40313)	6.52812e-06
1034	rs116544485	12	4977853	NA	NA	G	A	0.99914	0.96553	Genotyped	0.0188	-1.87746 (0.39745)	6.54443e-06
1035	rs114841944	12	4978679	NA	NA	G	A	0.99555	0.82602	Imputed	0.0188	-1.87746 (0.39745)	6.54443e-06
1036	rs75478348	12	4979193	NA	NA	C	T	0.99701	0.87302	Imputed	0.0188	-1.87746 (0.39745)	6.54443e-06
1037	rs9327350	5	124463417	LOC101927421	intron	G	A	0.9835	0.50085	Imputed	0.01504	2.13568 (0.45228)	6.59129e-06
1038	rs2119005	5	124463712	LOC101927421	intron	C	T	0.98344	0.50178	Imputed	0.01504	2.13568 (0.45228)	6.59129e-06
1039	rs1550360	5	124463876	LOC101927421	intron	G	A	0.98344	0.50178	Imputed	0.01504	2.13568 (0.45228)	6.59129e-06
1040	rs10059409	5	124464984	LOC101927421	intron	T	C	0.98344	0.50178	Imputed	0.01504	2.13568 (0.45228)	6.59129e-06
1041	rs4429850	5	124466779	LOC101927421	intron	G	A	0.9835	0.50085	Imputed	0.01504	2.13568 (0.45228)	6.59129e-06
1042	rs2053357	5	124470898	LOC101927421	intron	A	G	0.98613	0.54623	Imputed	0.01504	2.13568 (0.45228)	6.59129e-06
1043	rs1030951	5	124486901	LOC101927421	intron	C	T	0.98643	0.62225	Imputed	0.01504	2.13568 (0.45228)	6.59129e-06
1044	ss1388110069	12	9803933	LOC374443	intron	T	G	0.99161	0.92362	Imputed	0.10526	-0.79055 (0.16747)	6.63182e-06
1045	ss1388110102	12	9805089	LOC374443	intron	C	T	0.99516	0.9519	Imputed	0.10526	-0.79055 (0.16747)	6.63182e-06
1046	ss1388110286	12	9811058	LOC374443	500B downstream, downstream	A	G	0.99891	0.98868	Imputed	0.10526	-0.79055 (0.16747)	6.63182e-06
1047	rs12716981	16	31118024	BCKDK	2KB upstream, upstream	C	A	0.99585	0.9834	Imputed	0.34586	-0.51388 (0.10889)	6.6607e-06
1048	rs749767	16	31124407	BCKDK	intron, genic downstream, downstream	A	G	0.99698	0.98714	Imputed	0.34586	-0.51388 (0.10889)	6.6607e-06
1049	16:31127013:AT:A	16	31127013	NA	NA	AT	A	0.99508	0.97931	Imputed	0.34586	-0.51388 (0.10889)	6.6607e-06
1050	rs12716982	16	31128668	BCKDK, KAT8	upstream, 2KB upstream, intron, genic downstream	C	A	0.99654	0.98511	Imputed	0.34586	-0.51388 (0.10889)	6.6607e-06
1051	rs73844621	4	119834179	SYNPO2	intron, genic upstream	T	C	0.99995	0.99644	Imputed	0.01504	-2.06600 (0.43779)	6.67022e-06
1052	rs73844626	4	119840965	SYNPO2	intron, genic upstream	C	T	0.99998	0.99866	Genotyped	0.01504	-2.06600 (0.43779)	6.67022e-06
1053	4:119842030:AC:A	4	119842030	NA	NA	AC	A	0.99981	0.98778	Imputed	0.01504	-2.06600 (0.43779)	6.67022e-06
1054	rs17172193	7	43335564	HECW1	genic upstream, intron	C	T	0.99999	0.99971	Genotyped	0.03759	-1.39394 (0.29548)	6.7151e-06
1055	rs77339094	12	4980650	NA	NA	C	T	0.99854	0.91749	Imputed	0.01128	-2.35903 (0.50007)	6.71912e-06
1056	rs116230198	12	4980704	NA	NA	G	A	0.99854	0.91749	Imputed	0.01128	-2.35903 (0.50007)	6.71912e-06
1057	rs115406415	12	4980824	NA	NA	G	A	0.99854	0.91749	Imputed	0.01128	-2.35903 (0.50007)	6.71912e-06
1058	rs80227891	12	4981107	NA	NA	A	G	0.99882	0.92605	Genotyped	0.01128	-2.35903 (0.50007)	6.71912e-06
1059	rs114524224	12	4981258	NA	NA	C	T	0.99889	0.93038	Imputed	0.01128	-2.35903 (0.50007)	6.71912e-06
1060	rs142986658	12	4981259	NA	NA	C	G	0.99889	0.93038	Imputed	0.01128	-2.35903 (0.50007)	6.71912e-06
1061	rs115990178	12	4981489	NA	NA	G	A	0.99889	0.93038	Imputed	0.01128	-2.35903 (0.50007)	6.71912e-06
1062	rs114738454	12	4981515	NA	NA	C	T	0.99889	0.93038	Imputed	0.01128	-2.35903 (0.50007)	6.71912e-06
1063	rs139280058	12	4981725	NA	NA	C	A	0.99891	0.93226	Imputed	0.01128	-2.35903 (0.50007)	6.71912e-06
1064	rs35619402	12	4982270	NA	NA	A	T	0.99891	0.93226	Imputed	0.01128	-2.35903 (0.50007)	6.71912e-06
1065	rs11830550	12	4982401	NA	NA	C	T	0.99891	0.93226	Imputed	0.01128	-2.35903 (0.50007)	6.71912e-06
1066	rs11830552	12	4982421	NA	NA	C	T	0.99891	0.93226	Imputed	0.01128	-2.35903 (0.50007)	6.71912e-06
1067	rs143928561	12	4982792	NA	NA	G	T	0.99891	0.93226	Imputed	0.01128	-2.35903 (0.50007)	6.71912e-06
1068	rs111938688	12	4982983	NA	NA	C	T	0.99904	0.94052	Imputed	0.01128	-2.35903 (0.50007)	6.71912e-06
1069	rs537714371	12	4983260	NA	NA	A	G	0.99896	0.93479	Imputed	0.01128	-2.35903 (0.50007)	6.71912e-06
1070	rs551574508	12	4983355	NA	NA	G	A	0.99881	0.92399	Imputed	0.01128	-2.35903 (0.50007)	6.71912e-06
1071	rs78882856	12	4983507	NA	NA	C	A	0.99904	0.94052	Imputed	0.01128	-2.35903 (0.50007)	6.71912e-06
1072	rs111241723	12	4983568	NA	NA	G	A	0.99904	0.94052	Imputed	0.01128	-2.35903 (0.50007)	6.71912e-06
1073	rs112158636	12	4983635	NA	NA	C	T	0.99904	0.94052	Imputed	0.01128	-2.35903 (0.50007)	6.71912e-06
1074	12:4983644:A:G	12	4983644	NA	NA	A	G	0.99904	0.94052	Imputed	0.01128	-2.35903 (0.50007)	6.71912e-06
1075	rs113777560	12	4983800	NA	NA	G	A	0.99904	0.94052	Imputed	0.01128	-2.35903 (0.50007)	6.71912e-06
1076	rs115400951	12	4984027	NA	NA	G	A	0.99904	0.94052	Imputed	0.01128	-2.35903 (0.50007)	6.71912e-06
1077	12:4984038:T:G	12	4984038	NA	NA	T	G	0.99904	0.94052	Imputed	0.01128	-2.35903 (0.50007)	6.71912e-06
1078	rs112199923	12	4984127	NA	NA	C	T	0.99904	0.94052	Imputed	0.01128	-2.35903 (0.50007)	6.71912e-06
1079	rs74649301	12	4984189	NA	NA	C	T	0.999	0.93758	Imputed	0.01128	-2.35903 (0.50007)	6.71912e-06
1080	rs79682688	12	4984316	NA	NA	G	A	0.999	0.93758	Imputed	0.01128	-2.35903 (0.50007)	6.71912e-06
1081	rs75524363	12	4984644	NA	NA	T	C	0.99901	0.93796	Imputed	0.01128	-2.35903 (0.50007)	6.71912e-06
1082	rs187879205	8	67442194	LOC124901955	intron	G	A	0.99722	0.82445	Imputed	0.01128	-2.35903 (0.50007)	6.71912e-06
1083	rs62057090	16	31114910	NA	NA	C	G	0.95543	0.84166	Imputed	0.3609	-0.50341 (0.10672)	6.72754e-06
1084	3:108034931:TA:T	3	108034931	NA	NA	TA	T	0.97582	0.43954	Imputed	0.01504	-2.06417 (0.43784)	6.80184e-06
1085	rs72981885	4	171671883	NA	NA	C	G	0.99535	0.87362	Imputed	0.03383	-1.46554 (0.31093)	6.83132e-06
1086	rs78444374	4	79605973	LINC01094	downstream, 500B downstream	G	A	0.99134	0.75028	Imputed	0.02632	-1.79033 (0.37989)	6.84901e-06
1087	rs11640957	16	31060363	NA	NA	C	T	0.99676	0.98732	Imputed	0.46241	0.51130 (0.10850)	6.85329e-06
1088	rs11640767	16	31060647	NA	NA	G	A	0.99675	0.98727	Imputed	0.46241	0.51130 (0.10850)	6.85329e-06
1089	rs59061704	16	31062704	NA	NA	G	C	0.99675	0.98727	Imputed	0.46241	0.51130 (0.10850)	6.85329e-06
1090	rs2032915	16	31117413	NA	NA	C	T	0.99547	0.98201	Imputed	0.27444	-0.58464 (0.12409)	6.88633e-06
1091	ss1388105798	12	9611473	LOC408186	intron	T	C	0.99078	0.81143	Imputed	0.03383	-1.42310 (0.30220)	6.95212e-06
1092	rs10065764	5	13548683	LOC105374660	intron	G	T	0.99851	0.97375	Genotyped	0.05263	-1.11882 (0.23762)	6.97143e-06
1093	rs10043060	5	13551516	LOC105374660	intron	G	A	0.99674	0.94546	Imputed	0.05263	-1.11882 (0.23762)	6.97143e-06
1094	rs114581670	20	51430040	NA	NA	T	C	0.9986	0.93746	Imputed	0.0188	-1.94232 (0.41263)	7.00755e-06
1095	rs7268982	20	51437829	NA	NA	A	T	0.9981	0.91567	Imputed	0.0188	-1.94232 (0.41263)	7.00755e-06
1096	rs6097129	20	51439676	NA	NA	T	C	0.99757	0.89817	Imputed	0.0188	-1.94232 (0.41263)	7.00755e-06
1097	rs28514771	8	55265339	NA	NA	G	A	0.99329	0.67694	Imputed	0.01128	-2.32221 (0.49364)	7.09158e-06
1098	rs150457430	11	77763502	NDUFC2-KCTD14	intron	C	T	0.99138	0.7732	Imputed	0.03383	-1.46248 (0.31093)	7.11323e-06
1099	rs116620029	11	77795737	LOC105369401	intron	G	T	0.99903	0.97519	Imputed	0.03383	-1.46248 (0.31093)	7.11323e-06
1100	rs116257539	11	77809504	NA	NA	G	A	0.99979	0.99387	Imputed	0.03383	-1.46248 (0.31093)	7.11323e-06
1101	11:77816706:AAAG:A	11	77816706	NA	NA	AAAG	A	0.99965	0.99006	Imputed	0.03383	-1.46248 (0.31093)	7.11323e-06
1102	rs111746327	11	77829944	ALG8	intron; Clinical significance: likely-benign	C	G	0.99812	0.95456	Imputed	0.03383	-1.46248 (0.31093)	7.11323e-06
1103	rs112129299	11	77833192	ALG8	intron	C	A	0.9995	0.98548	Imputed	0.03383	-1.46248 (0.31093)	7.11323e-06
1104	rs112268452	11	77837861	ALG8	intron	T	C	0.99846	0.96569	Imputed	0.03383	-1.46248 (0.31093)	7.11323e-06
1105	7:157585096:G:T	7	157585096	NA	NA	G	T	0.99213	0.94791	Imputed	0.1391	-0.71428 (0.15187)	7.1235e-06
1106	rs559102122	1	23719167	TCEA3	intron	C	T	0.99369	0.76436	Imputed	0.02256	-1.74351 (0.37081)	7.15934e-06
1107	1:23719897:T:TACACACCC	1	23719897	NA	NA	T	TACACACCC	0.99369	0.76436	Imputed	0.02256	-1.74351 (0.37081)	7.15934e-06
1108	rs112849372	16	87949591	CA5A	intron, genic downstream	C	T	0.98186	0.56394	Imputed	0.02256	-1.76205 (0.37476)	7.16419e-06
1109	rs13255533	8	20434881	NA	NA	G	A	1	0.99999	Genotyped	0.12406	-0.78646 (0.16727)	7.16572e-06
1110	rs117944382	1	34222258	CSMD2	intron	C	T	0.99164	0.63846	Imputed	0.01128	-2.31047 (0.49148)	7.18488e-06
1111	rs149885764	1	34222269	CSMD2	intron	A	G	0.99164	0.63846	Imputed	0.01128	-2.31047 (0.49148)	7.18488e-06
1112	rs143870810	1	34222307	CSMD2	intron	C	T	0.99164	0.63846	Imputed	0.01128	-2.31047 (0.49148)	7.18488e-06
1113	1:34222350:TGA:T	1	34222350	NA	NA	TGA	T	0.99162	0.63772	Imputed	0.01128	-2.31047 (0.49148)	7.18488e-06
1114	rs201294538	1	34222508	CSMD2	intron	C	A	0.99164	0.63846	Imputed	0.01128	-2.31047 (0.49148)	7.18488e-06
1115	rs77798886	1	34223265	CSMD2	intron	G	A	0.99171	0.64462	Imputed	0.01128	-2.31047 (0.49148)	7.18488e-06
1116	rs78391886	1	34223609	CSMD2	intron	G	T	0.99172	0.64493	Imputed	0.01128	-2.31047 (0.49148)	7.18488e-06
1117	rs145202310	1	34223869	CSMD2	intron	C	T	0.99172	0.64493	Imputed	0.01128	-2.31047 (0.49148)	7.18488e-06
1118	rs76566118	1	34224194	CSMD2	intron	G	A	0.99172	0.64493	Imputed	0.01128	-2.31047 (0.49148)	7.18488e-06
1119	rs75044869	1	34224409	CSMD2	intron	A	T	0.9921	0.65733	Imputed	0.01128	-2.31047 (0.49148)	7.18488e-06
1120	rs138463616	1	34224701	CSMD2	intron	C	T	0.99199	0.65332	Imputed	0.01128	-2.31047 (0.49148)	7.18488e-06
1121	rs141677357	1	34224805	CSMD2	intron	C	A	0.99212	0.65811	Imputed	0.01128	-2.31047 (0.49148)	7.18488e-06
1122	rs551458896	1	34224920	CSMD2	intron	T	C	0.99212	0.65811	Imputed	0.01128	-2.31047 (0.49148)	7.18488e-06
1123	rs140296412	1	34225083	CSMD2	intron	T	C	0.99212	0.65811	Imputed	0.01128	-2.31047 (0.49148)	7.18488e-06
1124	rs142681399	1	34225168	CSMD2	intron	T	C	0.99212	0.65811	Imputed	0.01128	-2.31047 (0.49148)	7.18488e-06
1125	rs78385729	1	34225269	CSMD2	intron	T	C	0.99212	0.65811	Imputed	0.01128	-2.31047 (0.49148)	7.18488e-06
1126	rs116319364	1	34225800	CSMD2	intron	T	C	0.99212	0.65811	Imputed	0.01128	-2.31047 (0.49148)	7.18488e-06
1127	rs75588488	1	34225875	CSMD2	intron	A	G	0.99212	0.65811	Imputed	0.01128	-2.31047 (0.49148)	7.18488e-06
1128	rs79390453	1	34225968	CSMD2	intron	T	C	0.99212	0.65811	Imputed	0.01128	-2.31047 (0.49148)	7.18488e-06
1129	12:120811455:T:TA	12	120811455	NA	NA	T	TA	0.9982	0.95796	Imputed	0.03383	-1.31766 (0.28032)	7.20082e-06
1130	rs146937005	12	114328669	RBM19	intron	T	C	0.99875	0.8975	Imputed	0.01128	-2.32926 (0.49575)	7.2635e-06
1131	rs546197058	5	96753191	NA	NA	A	T	0.99747	0.87845	Imputed	0.01128	-2.32926 (0.49575)	7.2635e-06
1132	rs575217975	5	96760528	NA	NA	T	G	0.99672	0.78834	Imputed	0.01128	-2.32926 (0.49575)	7.2635e-06
1133	rs565141296	5	105489494	NA	NA	T	C	0.99245	0.72124	Imputed	0.01128	-2.32926 (0.49575)	7.2635e-06
1134	rs185673871	5	105495536	NA	NA	C	T	0.99137	0.69471	Imputed	0.01128	-2.32926 (0.49575)	7.2635e-06
1135	rs568389239	9	129451584	LMX1B	intron	C	T	0.99541	0.62747	Imputed	0.01128	-2.32926 (0.49575)	7.2635e-06
1136	rs181251364	1	16830792	NA	NA	T	C	0.98037	0.45601	Imputed	0.01504	-2.08900 (0.44464)	7.26957e-06
1137	rs114963639	18	51391669	NA	NA	A	G	0.99367	0.89852	Imputed	0.04511	-1.14034 (0.24272)	7.2699e-06
1138	rs28433688	18	51392875	NA	NA	A	G	0.99366	0.89816	Imputed	0.04511	-1.14034 (0.24272)	7.2699e-06
1139	rs113265420	11	97749232	NA	NA	T	C	0.98701	0.89566	Imputed	0.08647	-0.98638 (0.21004)	7.33025e-06
1140	rs111748967	11	97749944	LINC02713	intron, genic downstream	C	T	0.98662	0.8947	Imputed	0.08647	-0.98638 (0.21004)	7.33025e-06
1141	rs35351013	16	31069854	NA	NA	G	A	0.99472	0.97841	Imputed	0.28571	-0.58256 (0.12406)	7.33835e-06
1142	rs2303223	16	31075175	ZNF668	synonymous, coding sequence; Clinical significance: benign	G	A	0.99787	0.9942	Genotyped	0.28571	-0.58256 (0.12406)	7.33835e-06
1143	rs9796794	16	31081585	ZNF668	intron, genic upstream	A	G	0.99556	0.98015	Imputed	0.28571	-0.58256 (0.12406)	7.33835e-06
1144	rs749670	16	31088625	ZNF646	missense, non-coding, coding sequence	A	G	0.99648	0.98404	Imputed	0.28571	-0.58256 (0.12406)	7.33835e-06
1145	rs147097974	12	116074674	LOC105370002, LOC105370003	intron	G	A	0.9985	0.87827	Imputed	0.01128	-2.34150 (0.49881)	7.3923e-06
1146	rs141570875	12	116079384	LOC105370002, LOC105370003	intron, 2KB upstream, upstream	C	T	0.99725	0.78579	Imputed	0.01128	-2.34150 (0.49881)	7.3923e-06
1147	rs147806590	12	116081430	LOC105370003	intron	C	T	0.99692	0.76887	Imputed	0.01128	-2.34150 (0.49881)	7.3923e-06
1148	rs149007925	12	116082288	LOC105370003	intron	G	A	0.99676	0.76659	Imputed	0.01128	-2.34150 (0.49881)	7.3923e-06
1149	rs555197451	1	101698215	NA	NA	T	C	0.99717	0.79434	Imputed	0.01128	-2.34150 (0.49881)	7.3923e-06
1150	rs111408650	1	101706397	S1PR1	3 -prime UTR, intron, non-coding	A	C	0.99598	0.73967	Imputed	0.01128	-2.34150 (0.49881)	7.3923e-06
1151	rs73824602	4	74861066	CXCL5	downstream, 500B downstream	G	C	0.99969	0.97367	Imputed	0.01128	-2.34150 (0.49881)	7.3923e-06
1152	rs60066124	7	132131914	PLXNA4	intron, genic downstream	C	T	0.99615	0.77092	Imputed	0.01128	-2.34150 (0.49881)	7.3923e-06
1153	rs111830238	7	132142574	PLXNA4	intron, genic downstream	G	A	0.99202	0.65636	Imputed	0.01128	-2.34150 (0.49881)	7.3923e-06
1154	rs145981125	5	107205434	FBXL17	genic downstream, 3 -prime UTR, intron	G	A	0.99471	0.72331	Imputed	0.01504	-2.04778 (0.43635)	7.42957e-06
1155	rs112479170	14	91894421	CCDC88C-DT	genic downstream, intron	G	A	0.99765	0.92977	Imputed	0.03008	-1.55506 (0.33139)	7.44373e-06
1156	rs189821745	14	91903126	CCDC88C-DT	genic downstream, intron	A	T	0.9977	0.93086	Imputed	0.03008	-1.55506 (0.33139)	7.44373e-06
1157	rs111568357	14	91908489	NA	NA	G	A	0.997	0.91476	Imputed	0.03008	-1.55506 (0.33139)	7.44373e-06
1158	rs2129287	11	11059528	NA	NA	C	T	0.99778	0.9034	Imputed	0.0188	-1.84891 (0.39403)	7.44843e-06
1159	rs77240592	20	55424326	NA	NA	C	T	0.99714	0.86839	Imputed	0.0188	-1.85960 (0.39637)	7.4713e-06
1160	rs75105519	20	55426088	NA	NA	G	A	0.99672	0.88781	Imputed	0.0188	-1.85960 (0.39637)	7.4713e-06
1161	rs77977071	20	55427157	NA	NA	T	C	0.99923	0.96509	Imputed	0.0188	-1.85960 (0.39637)	7.4713e-06
1162	rs146106479	20	55428907	NA	NA	G	A	0.99998	0.99875	Imputed	0.0188	-1.85960 (0.39637)	7.4713e-06
1163	rs117807849	20	55432197	NA	NA	T	C	0.99857	0.94674	Imputed	0.0188	-1.85960 (0.39637)	7.4713e-06
1164	rs114859073	14	106484052	NA	NA	G	A	0.97572	0.59737	Imputed	0.03383	-1.30600 (0.27845)	7.50939e-06
1165	rs111944907	14	106486040	NA	NA	C	T	0.97493	0.60158	Imputed	0.03383	-1.30600 (0.27845)	7.50939e-06
1166	rs113223768	11	9361073	NA	NA	C	G	0.99451	0.79325	Imputed	0.0188	-1.81178 (0.38633)	7.52644e-06
1167	rs10082101	1	214102986	PROX1-AS1	intron	T	C	0.99995	0.99723	Genotyped	0.0188	-1.87992 (0.40086)	7.52745e-06
1168	rs74139067	1	214113463	PROX1-AS1	intron	C	A	0.99931	0.96461	Imputed	0.0188	-1.87992 (0.40086)	7.52745e-06
1169	rs577417841	15	100345794	DNM1P46, LOC400464	upstream, 2KB upstream, intron	G	A	0.9958	0.81813	Imputed	0.01504	-2.10624 (0.44915)	7.53703e-06
1170	15:100349607:CT:C	15	100349607	NA	NA	CT	C	0.99893	0.94078	Imputed	0.01504	-2.10624 (0.44915)	7.53703e-06
1171	rs57140802	15	100352002	LOC400464	intron	A	C	1	0.99967	Genotyped	0.01504	-2.10624 (0.44915)	7.53703e-06
1172	rs73468700	15	100360931	LOC400464	intron	T	C	0.99964	0.97696	Imputed	0.01504	-2.10624 (0.44915)	7.53703e-06
1173	rs73470510	15	100362024	LOC400464	intron	T	G	0.99947	0.96695	Imputed	0.01504	-2.10624 (0.44915)	7.53703e-06
1174	rs144015004	6	11356545	NEDD9	genic upstream, intron	G	A	0.99402	0.77105	Imputed	0.0188	-1.85074 (0.39467)	7.54024e-06
1175	rs77947734	12	104839897	NA	NA	T	C	0.99809	0.98126	Genotyped	0.05639	-1.17153 (0.24988)	7.56741e-06
1176	rs117033747	1	242800742	NA	NA	G	C	0.99421	0.72832	Imputed	0.0188	-1.89894 (0.40503)	7.57095e-06
1177	rs186235405	1	242801990	NA	NA	C	A	0.99559	0.77788	Imputed	0.0188	-1.89894 (0.40503)	7.57095e-06
1178	rs141421450	1	242804743	NA	NA	G	A	0.99653	0.82084	Imputed	0.0188	-1.89894 (0.40503)	7.57095e-06
1179	rs542845141	1	242808298	NA	NA	C	A	0.99695	0.85268	Imputed	0.0188	-1.89894 (0.40503)	7.57095e-06
1180	rs145062588	1	242808556	NA	NA	G	T	0.99696	0.85343	Imputed	0.0188	-1.89894 (0.40503)	7.57095e-06
1181	rs140394970	1	242814287	NA	NA	C	G	0.99606	0.83119	Imputed	0.0188	-1.89894 (0.40503)	7.57095e-06
1182	rs190074377	1	242814346	NA	NA	C	G	0.99606	0.83119	Imputed	0.0188	-1.89894 (0.40503)	7.57095e-06
1183	rs71390875	16	87062046	NA	NA	C	T	0.99163	0.86067	Imputed	0.03759	-1.37584 (0.29352)	7.6031e-06
1184	rs114959532	12	118121980	KSR2	intron, genic upstream	A	T	0.99818	0.94228	Imputed	0.0188	-1.87461 (0.39995)	7.60745e-06
1185	rs554368115	15	35375873	NANOGP8, LOC105370765	intron, 3 -prime UTR	G	A	0.99762	0.85904	Imputed	0.01504	-2.35958 (0.50343)	7.61248e-06
1186	15:35380909:C:CT	15	35380909	NA	NA	C	CT	0.99753	0.85376	Imputed	0.01504	-2.35958 (0.50343)	7.61248e-06
1187	rs74716756	9	107459963	LOC107987105	intron	C	T	0.99425	0.73664	Imputed	0.01504	-2.35958 (0.50343)	7.61248e-06
1188	rs140137678	4	60446835	NA	NA	A	G	0.99493	0.8609	Imputed	0.02632	-1.58661 (0.33857)	7.63556e-06
1189	rs75995224	12	26120391	RASSF8	genic upstream, intron	T	A	0.99185	0.61315	Imputed	0.01504	-2.18470 (0.46628)	7.66161e-06
1190	rs116380436	12	26154768	RASSF8	intron, genic upstream	A	G	0.99209	0.61851	Imputed	0.01504	-2.18470 (0.46628)	7.66161e-06
1191	rs28612365	8	16977081	MICU3	intron, genic downstream	G	A	0.98542	0.45545	Imputed	0.01504	-2.18470 (0.46628)	7.66161e-06
1192	rs116577490	2	141888693	LRP1B	intron, genic upstream	C	G	0.98875	0.7238	Imputed	0.01504	-2.01577 (0.43026)	7.67422e-06
1193	rs74384574	2	141888788	LRP1B	genic upstream, intron	T	C	0.98875	0.7238	Imputed	0.01504	-2.01577 (0.43026)	7.67422e-06
1194	rs55979739	16	31049155	STX4	intron	A	G	0.99712	0.9886	Imputed	0.45489	0.50839 (0.10854)	7.70965e-06
1195	rs732172	16	31050033	STX4	intron, genic downstream	C	T	1	1	Genotyped	0.45489	0.50839 (0.10854)	7.70965e-06
1196	rs55694480	16	31024705	NA	NA	T	C	0.94429	0.78223	Imputed	0.30827	-0.54296 (0.11595)	7.74258e-06
1197	rs112566132	14	28987829	NA	NA	C	T	0.99961	0.98962	Imputed	0.03759	-1.22378 (0.26135)	7.75384e-06
1198	rs77691265	14	28993977	NA	NA	G	A	0.99806	0.95785	Imputed	0.03759	-1.22378 (0.26135)	7.75384e-06
1199	rs75420625	14	28999248	NA	NA	A	G	0.99997	0.99914	Imputed	0.03759	-1.22378 (0.26135)	7.75384e-06
1200	rs114127252	14	29017246	NA	NA	A	G	0.99962	0.99056	Imputed	0.03759	-1.22378 (0.26135)	7.75384e-06
1201	rs146948316	14	29020787	NA	NA	A	C	0.99875	0.97044	Imputed	0.03759	-1.22378 (0.26135)	7.75384e-06
1202	rs77096779	6	90634863	NA	NA	G	A	0.99486	0.82594	Imputed	0.02256	-1.78183 (0.38053)	7.75439e-06
1203	rs148366941	9	28018346	LINGO2	upstream, genic upstream, intron	A	G	0.99634	0.7747	Imputed	0.01504	-2.03563 (0.43473)	7.75492e-06
1204	9:28021000:T:TC	9	28021000	NA	NA	T	TC	0.99681	0.80201	Imputed	0.01504	-2.03563 (0.43473)	7.75492e-06
1205	rs2136614	10	64701286	NA	NA	A	G	0.9963	0.98695	Imputed	0.34962	-0.51578 (0.11019)	7.80653e-06
1206	rs58387584	18	62153823	NA	NA	C	T	0.99934	0.98477	Imputed	0.04135	-1.23410 (0.26369)	7.83251e-06
1207	rs17073132	18	62154479	NA	NA	A	G	0.99999	0.99984	Genotyped	0.04135	-1.23410 (0.26369)	7.83251e-06
1208	rs115170046	18	62154918	NA	NA	T	C	0.99982	0.99554	Imputed	0.04135	-1.23410 (0.26369)	7.83251e-06
1209	18:62156427:GT:G	18	62156427	NA	NA	GT	G	0.99981	0.99539	Imputed	0.04135	-1.23410 (0.26369)	7.83251e-06
1210	rs17073135	18	62156482	NA	NA	T	G	0.99981	0.99527	Imputed	0.04135	-1.23410 (0.26369)	7.83251e-06
1211	18:62156514:CCCT:C	18	62156514	NA	NA	CCCT	C	0.99981	0.99527	Imputed	0.04135	-1.23410 (0.26369)	7.83251e-06
1212	rs57174499	18	62156649	NA	NA	C	A	0.99981	0.99527	Imputed	0.04135	-1.23410 (0.26369)	7.83251e-06
1213	rs56316439	18	62156672	NA	NA	G	A	0.99981	0.99539	Imputed	0.04135	-1.23410 (0.26369)	7.83251e-06
1214	18:62156784:AT:A	18	62156784	NA	NA	AT	A	0.99981	0.99527	Imputed	0.04135	-1.23410 (0.26369)	7.83251e-06
1215	18:62156828:T:TTAAG	18	62156828	NA	NA	T	TTAAG	0.99981	0.99526	Imputed	0.04135	-1.23410 (0.26369)	7.83251e-06
1216	18:62157097:ATATAT:A	18	62157097	NA	NA	ATATAT	A	0.99971	0.99269	Imputed	0.04135	-1.23410 (0.26369)	7.83251e-06
1217	rs7243758	18	62157385	NA	NA	T	C	0.99982	0.99561	Imputed	0.04135	-1.23410 (0.26369)	7.83251e-06
1218	rs73962090	18	62157780	NA	NA	T	C	0.99982	0.99561	Imputed	0.04135	-1.23410 (0.26369)	7.83251e-06
1219	rs183184977	18	62159062	NA	NA	C	T	0.99982	0.99561	Imputed	0.04135	-1.23410 (0.26369)	7.83251e-06
1220	rs73962091	18	62159505	NA	NA	C	T	0.99973	0.99337	Imputed	0.04135	-1.23410 (0.26369)	7.83251e-06
1221	rs73962093	18	62159753	NA	NA	T	C	0.99973	0.99337	Imputed	0.04135	-1.23410 (0.26369)	7.83251e-06
1222	18:62159919:TA:T	18	62159919	NA	NA	TA	T	0.99918	0.9812	Imputed	0.04135	-1.23410 (0.26369)	7.83251e-06
1223	rs543146465	18	62159922	NA	NA	A	T	0.99918	0.9812	Imputed	0.04135	-1.23410 (0.26369)	7.83251e-06
1224	rs73962095	18	62159947	NA	NA	G	A	0.99973	0.99337	Imputed	0.04135	-1.23410 (0.26369)	7.83251e-06
1225	rs73962097	18	62160617	NA	NA	G	A	0.99973	0.99337	Imputed	0.04135	-1.23410 (0.26369)	7.83251e-06
1226	rs73962098	18	62160679	NA	NA	C	T	0.9998	0.99512	Genotyped	0.04135	-1.23410 (0.26369)	7.83251e-06
1227	rs73962099	18	62161042	NA	NA	A	G	0.99954	0.98877	Imputed	0.04135	-1.23410 (0.26369)	7.83251e-06
1228	rs73962102	18	62161471	NA	NA	A	T	0.99973	0.99337	Imputed	0.04135	-1.23410 (0.26369)	7.83251e-06
1229	rs73963903	18	62161885	NA	NA	A	T	0.99969	0.99249	Imputed	0.04135	-1.23410 (0.26369)	7.83251e-06
1230	18:62162004:C:CTA	18	62162004	NA	NA	C	CTA	0.99957	0.98958	Imputed	0.04135	-1.23410 (0.26369)	7.83251e-06
1231	rs73963905	18	62162028	NA	NA	T	C	0.99957	0.98958	Imputed	0.04135	-1.23410 (0.26369)	7.83251e-06
1232	rs73963907	18	62162087	NA	NA	A	C	0.99972	0.99323	Imputed	0.04135	-1.23410 (0.26369)	7.83251e-06
1233	rs73963908	18	62162110	NA	NA	T	A	0.99972	0.99323	Imputed	0.04135	-1.23410 (0.26369)	7.83251e-06
1234	rs78870936	18	62162444	NA	NA	A	G	0.9977	0.95776	Imputed	0.04135	-1.23410 (0.26369)	7.83251e-06
1235	rs78089921	18	62162452	NA	NA	C	T	0.9977	0.95776	Imputed	0.04135	-1.23410 (0.26369)	7.83251e-06
1236	18:62162915:CA:C	18	62162915	NA	NA	CA	C	0.99765	0.95656	Imputed	0.04135	-1.23410 (0.26369)	7.83251e-06
1237	18:62163488:C:CATGTATGT	18	62163488	NA	NA	C	CATGTATGT	0.99661	0.93629	Imputed	0.04135	-1.23410 (0.26369)	7.83251e-06
1238	rs115165388	14	57993020	LOC105370519	intron	T	C	0.99637	0.89036	Imputed	0.0188	-1.88650 (0.40310)	7.83429e-06
1239	14:57994006:C:G	14	57994006	NA	NA	C	G	0.99633	0.88975	Imputed	0.0188	-1.88650 (0.40310)	7.83429e-06
1240	rs11863357	16	77669011	NA	NA	A	G	1	0.99983	Genotyped	0.01504	-2.13893 (0.45708)	7.85e-06
1241	rs146063494	4	84201502	COQ2	intron	G	T	0.99746	0.91333	Imputed	0.02632	-1.61084 (0.34430)	7.88036e-06
1242	rs78172840	15	54853952	UNC13C	intron	A	G	0.99143	0.9109	Imputed	0.07519	-0.93290 (0.19944)	7.90916e-06
1243	rs142468734	17	60879816	MARCHF10	intron, genic upstream	G	A	0.99403	0.70625	Imputed	0.01504	-2.01596 (0.43099)	7.91664e-06
1244	rs75278225	12	130667888	NA	NA	G	C	0.99543	0.84146	Imputed	0.0188	-2.04234 (0.43666)	7.92414e-06
1245	rs115112296	12	130668453	NA	NA	T	A	0.9933	0.78967	Imputed	0.0188	-2.04234 (0.43666)	7.92414e-06
1246	rs116643599	1	9578233	NA	NA	T	A	0.98626	0.71658	Imputed	0.03383	-1.52168 (0.32535)	7.92879e-06
1247	rs552694130	18	63907123	NA	NA	C	T	0.99837	0.88408	Imputed	0.01128	-2.43650 (0.52109)	7.97121e-06
1248	rs189620007	18	63915827	NA	NA	T	G	0.99756	0.78391	Imputed	0.01128	-2.43650 (0.52109)	7.97121e-06
1249	rs144298392	18	63937738	NA	NA	T	C	1	0.99977	Imputed	0.01128	-2.43650 (0.52109)	7.97121e-06
1250	rs146900213	18	63939883	NA	NA	C	T	1	0.99977	Imputed	0.01128	-2.43650 (0.52109)	7.97121e-06
1251	rs114453125	18	63949231	NA	NA	T	C	1	0.9997	Genotyped	0.01128	-2.43650 (0.52109)	7.97121e-06
1252	rs60780664	2	133188320	GPR39	intron	G	A	0.99955	0.96303	Genotyped	0.01128	-2.43650 (0.52109)	7.97121e-06
1253	rs150211868	2	133405938	LYPD1	intron	G	A	0.99586	0.6627	Imputed	0.01128	-2.43650 (0.52109)	7.97121e-06
1254	rs149058640	3	23742209	NA	NA	C	G	0.99516	0.71968	Imputed	0.01128	-2.43650 (0.52109)	7.97121e-06
1255	rs142937760	3	26404418	NA	NA	T	G	0.99831	0.87851	Imputed	0.01128	-2.43650 (0.52109)	7.97121e-06
1256	rs7616151	3	26407789	NA	NA	A	G	0.9993	0.94522	Imputed	0.01128	-2.43650 (0.52109)	7.97121e-06
1257	rs116507185	3	26410890	NA	NA	C	T	0.9999	0.99107	Genotyped	0.01128	-2.43650 (0.52109)	7.97121e-06
1258	rs147292977	3	26420171	NA	NA	T	A	0.99645	0.75085	Imputed	0.01128	-2.43650 (0.52109)	7.97121e-06
1259	3:189100237:T:TGTTTTG	3	189100237	NA	NA	T	TGTTTTG	0.99507	0.72583	Imputed	0.01128	-2.43650 (0.52109)	7.97121e-06
1260	rs575212735	4	77514361	SHROOM3	intron	C	G	0.99733	0.76655	Imputed	0.01128	-2.43650 (0.52109)	7.97121e-06
1261	rs137945611	5	148335412	NA	NA	G	A	0.99728	0.83053	Imputed	0.01128	-2.43650 (0.52109)	7.97121e-06
1262	rs116826100	7	52187701	NA	NA	G	A	0.99993	0.99414	Imputed	0.01128	-2.43650 (0.52109)	7.97121e-06
1263	rs79955073	7	52200418	NA	NA	T	A	0.99973	0.97712	Imputed	0.01128	-2.43650 (0.52109)	7.97121e-06
1264	rs77963598	22	46325146	WNT7B	intron	G	A	0.99782	0.90542	Imputed	0.01504	-2.28458 (0.48860)	7.97166e-06
1265	rs112643652	22	46325167	WNT7B	intron	T	C	0.99782	0.90542	Imputed	0.01504	-2.28458 (0.48860)	7.97166e-06
1266	rs140151675	1	242086339	NA	NA	G	A	0.99615	0.87138	Imputed	0.0188	-2.01560 (0.43114)	7.99584e-06
1267	rs117831191	15	53972360	WDR72	genic upstream, intron	T	C	0.99764	0.96624	Imputed	0.04135	-1.26762 (0.27116)	8.00521e-06
1268	rs79915263	15	53973735	WDR72	intron, genic upstream	C	T	0.99753	0.96414	Imputed	0.04135	-1.26762 (0.27116)	8.00521e-06
1269	15:53974296:ACAATGCACAC:A	15	53974296	NA	NA	ACAATGCACAC	A	0.99753	0.96414	Imputed	0.04135	-1.26762 (0.27116)	8.00521e-06
1270	15:53975913:GGAGAGA:G	15	53975913	NA	NA	GGAGAGA	G	0.99493	0.92421	Imputed	0.04135	-1.26762 (0.27116)	8.00521e-06
1271	rs117068106	15	53976352	WDR72	genic upstream, intron	T	C	0.99491	0.92568	Imputed	0.04135	-1.26762 (0.27116)	8.00521e-06
1272	15:53978537:G:C	15	53978537	NA	NA	G	C	0.99495	0.92542	Imputed	0.04135	-1.26762 (0.27116)	8.00521e-06
1273	rs80262250	6	2837258	SERPINB1	intron	C	T	0.99194	0.76215	Imputed	0.02256	-1.68864 (0.36126)	8.0208e-06
1274	5:133024727:TG:T	5	133024727	NA	NA	TG	T	0.99298	0.87522	Imputed	0.03759	-1.36576 (0.29221)	8.03216e-06
1275	rs111509289	5	163646109	NA	NA	G	A	0.99376	0.80166	Imputed	0.02256	-1.89659 (0.40602)	8.12097e-06
1276	11:109155240:A:AC	11	109155240	NA	NA	A	AC	0.99609	0.69675	Imputed	0.01128	-2.39413 (0.51258)	8.13869e-06
1277	ss1388079770	12	8764694	AICDA	intron	C	T	0.99701	0.80083	Imputed	0.01128	-2.39413 (0.51258)	8.13869e-06
1278	rs116534792	4	11337275	NA	NA	G	A	0.99761	0.8408	Imputed	0.01128	-2.39413 (0.51258)	8.13869e-06
1279	rs77049079	4	11339459	NA	NA	G	A	0.99771	0.84884	Imputed	0.01128	-2.39413 (0.51258)	8.13869e-06
1280	rs115452121	8	117323262	LINC00536	intron	C	G	0.9954	0.75538	Imputed	0.01128	-2.39413 (0.51258)	8.13869e-06
1281	rs185150510	8	117325155	LINC00536	intron	T	C	0.9954	0.75538	Imputed	0.01128	-2.39413 (0.51258)	8.13869e-06
1282	rs376286424	8	117330953	LINC00536	intron	C	T	0.99668	0.77479	Imputed	0.01128	-2.39413 (0.51258)	8.13869e-06
1283	rs115986153	5	129538657	NA	NA	G	A	0.99563	0.83176	Imputed	0.0188	-1.92558 (0.41244)	8.20564e-06
1284	rs116041604	5	129548824	NA	NA	T	C	0.99599	0.83009	Imputed	0.0188	-1.92558 (0.41244)	8.20564e-06
1285	14:28997261:C:CT	14	28997261	NA	NA	C	CT	0.99999	0.99971	Imputed	0.04135	-1.18407 (0.25375)	8.28378e-06
1286	rs138254404	14	92104285	CATSPERB	intron	G	A	0.98883	0.51644	Imputed	0.0188	-1.90927 (0.40936)	8.36505e-06
1287	rs112495194	14	92112822	CATSPERB	intron	C	G	0.98857	0.53227	Imputed	0.0188	-1.90927 (0.40936)	8.36505e-06
1288	rs112397402	14	92115839	CATSPERB	intron	T	C	0.98844	0.52766	Imputed	0.0188	-1.90927 (0.40936)	8.36505e-06
1289	14:102125184:T:<INS:ME:ALU>	14	102125184	NA	NA	T	<INS:ME:ALU>	0.99733	0.86718	Imputed	0.01504	-2.03078 (0.43555)	8.41329e-06
1290	rs7980029	12	94919020	LOC102724960	genic downstream, intron	C	T	0.98689	0.49114	Imputed	0.01504	-2.32754 (0.49926)	8.43323e-06
1291	rs7135448	12	94920412	LOC102724960	genic downstream, intron	G	T	0.98689	0.49114	Imputed	0.01504	-2.32754 (0.49926)	8.43323e-06
1292	rs144193728	12	94921606	LOC102724960	intron, genic downstream	C	A	0.98817	0.51336	Imputed	0.01504	-2.32754 (0.49926)	8.43323e-06
1293	rs73809008	3	7262085	GRM7	intron	C	G	0.97454	0.80526	Imputed	0.09774	-0.83629 (0.17940)	8.44478e-06
1294	rs73335120	21	26569590	NA	NA	T	C	0.99952	0.98228	Imputed	0.02632	-1.79154 (0.38437)	8.46887e-06
1295	rs73335128	21	26578191	NA	NA	T	A	0.99793	0.94607	Imputed	0.02632	-1.79154 (0.38437)	8.46887e-06
1296	rs115569179	2	121429550	NA	NA	A	C	0.99302	0.82436	Imputed	0.02632	-1.76056 (0.37780)	8.50316e-06
1297	2:121430514:G:C	2	121430514	NA	NA	G	C	0.99401	0.85408	Imputed	0.02632	-1.76056 (0.37780)	8.50316e-06
1298	rs6719654	2	121431332	NA	NA	C	T	0.99421	0.86044	Imputed	0.02632	-1.76056 (0.37780)	8.50316e-06
1299	rs138510418	2	121433099	NA	NA	G	A	0.99411	0.85652	Imputed	0.02632	-1.76056 (0.37780)	8.50316e-06
1300	rs114387174	2	121434673	NA	NA	A	C	0.99409	0.8555	Imputed	0.02632	-1.76056 (0.37780)	8.50316e-06
1301	rs13404575	2	121435713	NA	NA	T	C	0.99405	0.85403	Imputed	0.02632	-1.76056 (0.37780)	8.50316e-06
1302	rs56842013	18	46298895	CTIF, LOC107985147	non-coding, intron	G	A	0.99025	0.86703	Imputed	0.05639	-1.12104 (0.24058)	8.51119e-06
1303	rs58057832	18	46298896	CTIF, LOC107985147	non-coding, intron	C	A	0.99025	0.86703	Imputed	0.05639	-1.12104 (0.24058)	8.51119e-06
1304	rs138958162	15	54738995	UNC13C	intron	G	A	0.99108	0.61083	Imputed	0.01128	-2.34566 (0.50350)	8.54674e-06
1305	6:88754280:A:C	6	88754280	NA	NA	A	C	0.99641	0.90584	Imputed	0.02256	-1.69190 (0.36319)	8.55603e-06
1306	rs79287509	6	88755171	SPACA1	upstream, 2KB upstream	T	A	0.99641	0.90553	Imputed	0.02256	-1.69190 (0.36319)	8.55603e-06
1307	rs6938435	6	88757241	SPACA1	intron, upstream, genic upstream	G	T	0.99649	0.90881	Imputed	0.02256	-1.69190 (0.36319)	8.55603e-06
1308	9:31197007:TTCTTTTA:T	9	31197007	NA	NA	TTCTTTTA	T	0.99842	0.98039	Imputed	0.05639	-1.10630 (0.23754)	8.59803e-06
1309	rs140265033	10	130801025	NA	NA	C	T	0.99897	0.95667	Imputed	0.02256	-1.51849 (0.32607)	8.60961e-06
1310	rs147366769	10	130801315	NA	NA	T	C	0.99927	0.96829	Imputed	0.02256	-1.51849 (0.32607)	8.60961e-06
1311	rs140682775	10	130804252	NA	NA	G	A	0.99995	0.9976	Imputed	0.02256	-1.51849 (0.32607)	8.60961e-06
1312	rs146825159	10	130806953	NA	NA	T	C	0.99995	0.99755	Imputed	0.02256	-1.51849 (0.32607)	8.60961e-06
1313	rs568375933	10	130809512	NA	NA	A	G	0.99967	0.98577	Imputed	0.02256	-1.51849 (0.32607)	8.60961e-06
1314	rs188510024	10	130809969	NA	NA	C	T	0.99996	0.99806	Imputed	0.02256	-1.51849 (0.32607)	8.60961e-06
1315	rs191100937	10	130810242	NA	NA	C	T	0.99976	0.98914	Imputed	0.02256	-1.51849 (0.32607)	8.60961e-06
1316	rs138567065	10	130819767	NA	NA	C	A	0.99996	0.99801	Imputed	0.02256	-1.51849 (0.32607)	8.60961e-06
1317	rs142092008	10	130822900	NA	NA	C	T	0.99996	0.99802	Imputed	0.02256	-1.51849 (0.32607)	8.60961e-06
1318	rs150386897	10	130823703	NA	NA	G	A	0.99996	0.99805	Imputed	0.02256	-1.51849 (0.32607)	8.60961e-06
1319	rs191107957	10	130825756	NA	NA	G	A	0.99996	0.99801	Imputed	0.02256	-1.51849 (0.32607)	8.60961e-06
1320	rs150752642	10	130829655	NA	NA	C	T	0.99996	0.99837	Imputed	0.02256	-1.51849 (0.32607)	8.60961e-06
1321	rs139104539	10	130829876	NA	NA	G	C	0.99926	0.97136	Imputed	0.02256	-1.51849 (0.32607)	8.60961e-06
1322	ss1388109925	12	9799355	LOC374443, LOC105369728	intron, upstream, downstream, genic upstream, 500B downstream	T	C	0.99757	0.95395	Imputed	0.04135	-1.29581 (0.27828)	8.62388e-06
1323	rs113313187	8	107215343	NA	NA	C	A	0.9998	0.98928	Genotyped	0.0188	-1.89775 (0.40766)	8.66963e-06
1324	21:43735970:C:A	21	43735970	NA	NA	C	A	0.99999	0.99929	Imputed	0.01128	-2.32824 (0.50014)	8.67266e-06
1325	rs146772799	21	43742550	NA	NA	G	A	0.99894	0.92227	Imputed	0.01128	-2.32824 (0.50014)	8.67266e-06
1326	rs138339875	21	43747134	NA	NA	A	T	0.99912	0.9413	Imputed	0.01128	-2.32824 (0.50014)	8.67266e-06
1327	rs115304973	21	43758173	NA	NA	G	A	0.99778	0.86843	Imputed	0.01128	-2.32824 (0.50014)	8.67266e-06
1328	rs114360737	21	43758448	NA	NA	C	G	0.99626	0.80811	Imputed	0.01128	-2.32824 (0.50014)	8.67266e-06
1329	rs115435290	21	43758779	NA	NA	C	T	0.99626	0.80811	Imputed	0.01128	-2.32824 (0.50014)	8.67266e-06
1330	rs9999742	4	67943855	LOC105377262	upstream, 2KB upstream	T	C	0.98822	0.88739	Imputed	0.08271	-0.93852 (0.20162)	8.68254e-06
1331	rs78024409	1	241030448	RGS7	intron	C	T	0.99357	0.70334	Imputed	0.01504	-2.01117 (0.43216)	8.72141e-06
1332	rs145077315	11	75441722	MOGAT2	intron, 3 -prime UTR	G	A	0.99485	0.87587	Imputed	0.03008	-1.49439 (0.32115)	8.74177e-06
1333	rs2510634	11	75441975	MOGAT2	downstream, intron, genic downstream	G	A	0.98731	0.7265	Imputed	0.03008	1.49439 (0.32115)	8.74177e-06
1334	rs10305682	1	150811438	ARNT	intron	G	A	0.99917	0.98503	Imputed	0.05639	-1.04247 (0.22406)	8.76374e-06
1335	rs10305662	1	150840050	ARNT	intron, genic upstream	T	C	0.99661	0.94675	Imputed	0.05639	-1.04247 (0.22406)	8.76374e-06
1336	12:9816703:A:C	12	9816703	NA	NA	A	C	0.99698	0.97844	Imputed	0.12406	-0.72755 (0.15639)	8.78327e-06
1337	ss1388110487	12	9816875	NA	NA	T	G	0.99699	0.97854	Imputed	0.12406	-0.72755 (0.15639)	8.78327e-06
1338	rs536804506	14	38390416	NA	NA	G	A	0.99127	0.46209	Imputed	0.01128	-2.31009 (0.49676)	8.84729e-06
1339	rs568427345	14	38392373	NA	NA	G	A	0.99068	0.4756	Imputed	0.01128	-2.31009 (0.49676)	8.84729e-06
1340	16:69358475:C:G	16	69358475	NA	NA	C	G	0.99631	0.79136	Imputed	0.01128	-2.31009 (0.49676)	8.84729e-06
1341	rs188275417	2	152156057	NA	NA	G	A	0.99338	0.66696	Imputed	0.01128	-2.31009 (0.49676)	8.84729e-06
1342	rs138421776	2	152158579	NA	NA	C	G	0.99341	0.66833	Imputed	0.01128	-2.31009 (0.49676)	8.84729e-06
1343	rs150931568	2	152161290	LOC107985827	intron	C	T	0.9942	0.63221	Imputed	0.01128	-2.31009 (0.49676)	8.84729e-06
1344	rs186136951	2	152167490	NA	NA	A	G	0.99692	0.77022	Imputed	0.01128	-2.31009 (0.49676)	8.84729e-06
1345	rs111665737	2	152169482	NA	NA	A	G	0.99631	0.76442	Imputed	0.01128	-2.31009 (0.49676)	8.84729e-06
1346	rs151036765	2	152180518	NA	NA	C	T	0.99804	0.85787	Imputed	0.01128	-2.31009 (0.49676)	8.84729e-06
1347	rs185258466	2	152186717	NA	NA	C	T	0.99722	0.79145	Imputed	0.01128	-2.31009 (0.49676)	8.84729e-06
1348	rs144631136	2	152187269	NA	NA	C	T	0.99837	0.88092	Imputed	0.01128	-2.31009 (0.49676)	8.84729e-06
1349	rs113955777	2	152188481	NA	NA	G	A	0.99837	0.88092	Imputed	0.01128	-2.31009 (0.49676)	8.84729e-06
1350	rs149751261	2	152189305	NA	NA	C	T	0.99839	0.88034	Imputed	0.01128	-2.31009 (0.49676)	8.84729e-06
1351	rs563618555	2	152191767	NA	NA	C	T	0.99722	0.79027	Imputed	0.01128	-2.31009 (0.49676)	8.84729e-06
1352	rs111562896	2	152192185	NA	NA	G	A	0.99722	0.79027	Imputed	0.01128	-2.31009 (0.49676)	8.84729e-06
1353	rs113323601	2	152195420	LOC101929319	non-coding	C	T	0.99854	0.8862	Imputed	0.01128	-2.31009 (0.49676)	8.84729e-06
1354	rs139115247	2	152197841	LOC101929319	intron	C	T	0.99865	0.8916	Imputed	0.01128	-2.31009 (0.49676)	8.84729e-06
1355	rs78102434	2	10195465	NA	NA	T	G	0.99883	0.94226	Imputed	0.0188	-1.86545 (0.40125)	8.89056e-06
1356	rs115344407	2	10195508	NA	NA	G	A	0.99892	0.94871	Genotyped	0.0188	-1.86545 (0.40125)	8.89056e-06
1357	rs116078422	11	94013439	LOC105369435	non-coding	G	A	0.99909	0.93986	Imputed	0.01504	-1.66444 (0.35809)	8.9265e-06
1358	rs114642835	11	94017848	NA	NA	T	A	0.99899	0.93345	Imputed	0.01504	-1.66444 (0.35809)	8.9265e-06
1359	rs115552558	11	94018924	NA	NA	C	T	0.99887	0.92535	Imputed	0.01504	-1.66444 (0.35809)	8.9265e-06
1360	rs78022109	11	94019187	NA	NA	G	A	0.99888	0.9265	Imputed	0.01504	-1.66444 (0.35809)	8.9265e-06
1361	rs16920117	11	94019936	NA	NA	T	G	0.99875	0.91778	Imputed	0.01504	-1.66444 (0.35809)	8.9265e-06
1362	rs78777293	9	13538853	NA	NA	A	G	0.99689	0.96326	Imputed	0.05639	-1.07589 (0.23160)	9.02535e-06
1363	rs61851437	10	81132166	NA	NA	T	C	0.99314	0.79171	Imputed	0.0188	-1.93883 (0.41743)	9.05211e-06
1364	rs533564007	9	138717752	CAMSAP1	intron	C	T	0.99226	0.65375	Imputed	0.01504	-1.69417 (0.36489)	9.1147e-06
1365	rs150760581	9	138747133	CAMSAP1	intron	C	T	0.99059	0.58372	Imputed	0.01504	-1.69417 (0.36489)	9.1147e-06
1366	rs150103925	14	34261819	NPAS3	intron	T	C	0.99471	0.64888	Imputed	0.01128	-2.36756 (0.51006)	9.16167e-06
1367	rs8005769	14	34262625	NPAS3	intron	G	A	0.99338	0.58248	Imputed	0.01128	-2.36756 (0.51006)	9.16167e-06
1368	rs144666743	11	77616140	AAMDC, INTS4	genic downstream, intron, 3 -prime UTR, non-coding	G	A	0.99839	0.88197	Imputed	0.01128	-2.41355 (0.52010)	9.20651e-06
1369	rs149666008	12	119280833	LOC105370018	intron	T	G	0.99774	0.84666	Imputed	0.01128	-2.41355 (0.52010)	9.20651e-06
1370	rs114242694	18	77637585	KCNG2	intron	G	A	0.99869	0.89943	Imputed	0.01128	-2.41355 (0.52010)	9.20651e-06
1371	rs115849348	18	77637955	KCNG2	intron	G	A	0.9991	0.92912	Imputed	0.01128	-2.41355 (0.52010)	9.20651e-06
1372	rs116319077	18	77640867	KCNG2	intron	T	C	0.99879	0.90401	Imputed	0.01128	-2.41355 (0.52010)	9.20651e-06
1373	rs114087023	18	77642227	KCNG2	intron	C	T	0.99838	0.87771	Imputed	0.01128	-2.41355 (0.52010)	9.20651e-06
1374	rs76105753	20	51089375	LOC105372666, LOC105372667	genic upstream, upstream, intron, 2KB upstream	A	G	0.9974	0.84106	Imputed	0.01128	-2.41355 (0.52010)	9.20651e-06
1375	rs143194894	2	202835337	NA	NA	C	T	0.99438	0.71046	Imputed	0.01128	-2.41355 (0.52010)	9.20651e-06
1376	rs77966658	3	31226273	NA	NA	G	T	0.99351	0.65173	Imputed	0.01128	-2.41355 (0.52010)	9.20651e-06
1377	rs115545540	6	119347739	FAM184A, LOC124901389	intron	G	A	0.99405	0.6826	Imputed	0.01128	-2.41355 (0.52010)	9.20651e-06
1378	rs148066171	6	119356561	FAM184A	intron	G	A	0.99536	0.75875	Imputed	0.01128	-2.41355 (0.52010)	9.20651e-06
1379	rs148683633	6	119369518	FAM184A	intron	C	A	0.99664	0.79602	Imputed	0.01128	-2.41355 (0.52010)	9.20651e-06
1380	rs78238953	8	65553231	CYP7B1	intron	A	G	0.99981	0.98338	Genotyped	0.01128	-2.41355 (0.52010)	9.20651e-06
1381	rs74816207	8	65553645	CYP7B1	intron	C	A	0.99981	0.98344	Imputed	0.01128	-2.41355 (0.52010)	9.20651e-06
1382	rs78167171	8	65647267	CYP7B1	intron, genic upstream	T	C	0.99988	0.98995	Imputed	0.01128	-2.41355 (0.52010)	9.20651e-06
1383	rs75358024	8	65662429	CYP7B1	intron, genic upstream	T	C	0.99999	0.99873	Imputed	0.01128	-2.41355 (0.52010)	9.20651e-06
1384	8:65687134:GC:G	8	65687134	NA	NA	GC	G	0.99999	0.99866	Imputed	0.01128	-2.41355 (0.52010)	9.20651e-06
1385	rs114121670	8	65713335	LOC105375878, LOC105375879, LOC124901953	intron, genic downstream, non-coding	A	G	0.99999	0.99873	Imputed	0.01128	-2.41355 (0.52010)	9.20651e-06
1386	rs3762495	2	113995794	PAX8, PAX8-AS1	intron	G	A	0.97099	0.80024	Imputed	0.12406	-0.80528 (0.17361)	9.29048e-06
1387	rs74808147	5	123118395	NA	NA	T	C	0.99071	0.95491	Imputed	0.17293	-0.63173 (0.13624)	9.34716e-06
1388	19:1631272:CT:C	19	1631272	NA	NA	CT	C	0.96516	0.77639	Imputed	0.1391	0.67067 (0.14468)	9.40324e-06
1389	rs62117545	2	9654601	ADAM17	intron	C	A	0.99164	0.95234	Imputed	0.15414	-0.68724 (0.14828)	9.42253e-06
1390	rs2298763	2	9657947	ADAM17	intron; Clinical significance: benign	A	T	0.9917	0.95253	Imputed	0.15414	-0.68724 (0.14828)	9.42253e-06
1391	2:9667435:A:AC	2	9667435	NA	NA	A	AC	0.99219	0.95542	Imputed	0.15414	-0.68724 (0.14828)	9.42253e-06
1392	rs17525614	2	9679854	ADAM17	genic upstream, intron	T	C	0.99212	0.95598	Imputed	0.15414	-0.68724 (0.14828)	9.42253e-06
1393	rs6096401	20	49998117	LOC105372663	intron	G	A	0.99941	0.96667	Imputed	0.01504	-2.28323 (0.49270)	9.4497e-06
1394	rs57658800	20	50001345	LOC105372663	intron	T	C	1	0.99996	Genotyped	0.01504	-2.28323 (0.49270)	9.4497e-06
1395	rs73267850	20	50002576	LOC105372663	intron	G	T	0.99996	0.99739	Imputed	0.01504	-2.28323 (0.49270)	9.4497e-06
1396	rs61226738	20	50003232	NFATC2, LOC105372663	intron, downstream, 500B downstream	T	C	0.99996	0.99739	Imputed	0.01504	-2.28323 (0.49270)	9.4497e-06
1397	rs57165951	20	50004139	NFATC2, LOC105372663	genic downstream, 3 -prime UTR, intron	C	G	0.99996	0.99739	Imputed	0.01504	-2.28323 (0.49270)	9.4497e-06
1398	rs73267856	20	50004312	NFATC2, LOC105372663	genic downstream, 3 -prime UTR, intron	G	A	1	0.99971	Genotyped	0.01504	-2.28323 (0.49270)	9.4497e-06
1399	rs186140593	21	46240644	NA	NA	T	C	0.99797	0.86672	Imputed	0.01128	-2.36569 (0.51064)	9.50363e-06
1400	rs112297909	21	46242639	NA	NA	G	A	0.99766	0.84051	Imputed	0.01128	-2.36569 (0.51064)	9.50363e-06
1401	rs144048406	4	19677754	NA	NA	G	A	0.99843	0.8854	Imputed	0.01128	-2.36569 (0.51064)	9.50363e-06
1402	rs143259395	9	13120628	MPDZ	intron	A	G	0.99656	0.77742	Imputed	0.01128	-2.36569 (0.51064)	9.50363e-06
1403	rs7176754	15	100387482	LOC400464	intron	T	G	0.99858	0.96979	Imputed	0.03383	-1.46844 (0.31698)	9.50787e-06
1404	rs183147145	12	71315265	PTPRR	upstream, 2KB upstream	G	T	0.99917	0.93478	Imputed	0.01128	-2.41047 (0.52037)	9.52379e-06
1405	rs149858987	12	71381820	NA	NA	C	G	0.99857	0.90458	Imputed	0.01128	-2.41047 (0.52037)	9.52379e-06
1406	rs111560303	14	73072317	RGS6	genic downstream, intron	C	T	0.99709	0.8108	Imputed	0.01128	-2.41047 (0.52037)	9.52379e-06
1407	rs111884141	1	218560006	TGFB2	intron	G	A	0.99544	0.69704	Imputed	0.01128	-2.41047 (0.52037)	9.52379e-06
1408	rs548759707	22	48978677	TAFA5, LOC124900480	genic upstream, intron	C	T	0.99709	0.8431	Imputed	0.01128	-2.41047 (0.52037)	9.52379e-06
1409	rs11892823	2	208906668	NA	NA	C	T	0.99619	0.78928	Imputed	0.01128	-2.41047 (0.52037)	9.52379e-06
1410	rs74955027	2	208907050	NA	NA	A	T	0.99622	0.79154	Imputed	0.01128	-2.41047 (0.52037)	9.52379e-06
1411	rs139113292	2	208907227	NA	NA	C	T	0.99604	0.79299	Imputed	0.01128	-2.41047 (0.52037)	9.52379e-06
1412	rs116250386	2	208908203	NA	NA	C	T	0.99604	0.79299	Imputed	0.01128	-2.41047 (0.52037)	9.52379e-06
1413	rs138740705	2	208913381	NA	NA	A	C	0.9939	0.71346	Imputed	0.01128	-2.41047 (0.52037)	9.52379e-06
1414	rs138143616	2	208916890	NA	NA	G	T	0.99638	0.78789	Imputed	0.01128	-2.41047 (0.52037)	9.52379e-06
1415	rs141980994	2	208922307	NA	NA	C	A	0.99661	0.79293	Imputed	0.01128	-2.41047 (0.52037)	9.52379e-06
1416	rs11884095	2	208925637	NA	NA	C	T	0.99683	0.79975	Imputed	0.01128	-2.41047 (0.52037)	9.52379e-06
1417	rs143076151	2	208925933	NA	NA	G	A	0.99683	0.79975	Imputed	0.01128	-2.41047 (0.52037)	9.52379e-06
1418	rs150778913	3	95344384	NA	NA	A	G	0.99907	0.94162	Imputed	0.01128	-2.41047 (0.52037)	9.52379e-06
1419	rs555447474	5	21781774	CDH12	intron	G	A	0.9955	0.76412	Imputed	0.01128	-2.41047 (0.52037)	9.52379e-06
1420	rs12057617	1	157948381	LOC105371459	upstream, 2KB upstream	A	C	0.99857	0.9606	Imputed	0.02632	-1.55992 (0.33680)	9.54969e-06
1421	rs536961915	1	236963104	MTR	genic upstream, intron	A	T	0.98722	0.57739	Imputed	0.0188	-1.92934 (0.41658)	9.55544e-06
1422	rs183674139	5	13224661	NA	NA	C	T	0.99736	0.94663	Imputed	0.03759	-1.37187 (0.29646)	9.70775e-06
1423	rs78499520	4	74745865	NA	NA	C	A	0.99607	0.77806	Imputed	0.01504	-1.64061 (0.35469)	9.78899e-06
1424	rs536226368	4	74768971	NA	NA	G	A	0.99718	0.82359	Imputed	0.01504	-1.64061 (0.35469)	9.78899e-06
1425	rs373021391	4	74772570	NA	NA	T	C	0.99795	0.87265	Imputed	0.01504	-1.64061 (0.35469)	9.78899e-06
1426	rs78903791	1	150788240	ARNT	intron	T	A	0.99966	0.99333	Imputed	0.05263	-1.06685 (0.23068)	9.81334e-06
1427	rs35831938	1	150799369	ARNT	intron	C	T	0.99972	0.99461	Imputed	0.05263	-1.06685 (0.23068)	9.81334e-06
1428	rs9325979	1	150804903	ARNT	intron	G	A	0.99973	0.99483	Imputed	0.05263	-1.06685 (0.23068)	9.81334e-06
1429	1:150806200:AT:A	1	150806200	NA	NA	AT	A	0.99973	0.99483	Imputed	0.05263	-1.06685 (0.23068)	9.81334e-06
1430	rs10305680	1	150814675	ARNT	intron	A	G	0.99966	0.99332	Imputed	0.05263	-1.06685 (0.23068)	9.81334e-06
1431	rs10305679	1	150814802	ARNT	intron	A	G	0.99981	0.99632	Genotyped	0.05263	-1.06685 (0.23068)	9.81334e-06
1432	1:150823497:C:CT	1	150823497	NA	NA	C	CT	0.99924	0.98554	Imputed	0.05263	-1.06685 (0.23068)	9.81334e-06
1433	rs587727501	1	150823823	ARNT	intron	G	A	0.98728	0.8191	Imputed	0.05263	-1.06685 (0.23068)	9.81334e-06
1434	rs78816602	1	150843257	ARNT	genic upstream, intron	T	A	0.99727	0.95432	Imputed	0.05263	-1.06685 (0.23068)	9.81334e-06
1435	rs74127058	1	150843705	ARNT	intron, genic upstream	T	C	0.99727	0.95432	Imputed	0.05263	-1.06685 (0.23068)	9.81334e-06
1436	rs2744703	1	22502829	NA	NA	A	G	0.99912	0.95767	Imputed	0.0188	-1.84862 (0.39983)	9.86722e-06
1437	rs2998278	1	22504514	NA	NA	C	T	0.99755	0.91339	Imputed	0.0188	-1.84862 (0.39983)	9.86722e-06
1438	rs72647429	1	22507293	NA	NA	C	G	0.99909	0.95651	Imputed	0.0188	-1.84862 (0.39983)	9.86722e-06
1439	rs73548927	11	92816733	NA	NA	A	C	0.99688	0.76329	Imputed	0.01128	-2.31784 (0.50144)	9.91355e-06
1440	rs73548929	11	92817023	NA	NA	A	C	0.99691	0.7654	Imputed	0.01128	-2.31784 (0.50144)	9.91355e-06
1441	rs147974697	16	14115226	MRTFB, LINC02186	intron, genic upstream, upstream, 2KB upstream	C	T	0.99944	0.95302	Imputed	0.01128	-2.31784 (0.50144)	9.91355e-06
1442	rs144088386	16	14123524	MRTFB	intron, genic upstream	T	G	0.99945	0.95362	Imputed	0.01128	-2.31784 (0.50144)	9.91355e-06
1443	rs74378953	20	16196850	LOC124904874	intron	G	C	0.9964	0.77253	Imputed	0.01128	-2.31784 (0.50144)	9.91355e-06
1444	rs77267794	20	16197864	LOC124904874	intron	T	C	0.99651	0.77446	Imputed	0.01128	-2.31784 (0.50144)	9.91355e-06
1445	rs115917226	20	17832529	LOC107985440	2KB upstream, upstream	T	C	0.99994	0.99436	Imputed	0.01128	-2.31784 (0.50144)	9.91355e-06
1446	rs115459825	21	47573440	FTCD	intron	G	A	0.98971	0.4743	Imputed	0.01128	-2.31784 (0.50144)	9.91355e-06
1447	rs190929715	6	132556419	NA	NA	C	T	0.99664	0.80837	Imputed	0.01128	-2.31784 (0.50144)	9.91355e-06
1448	rs56914583	1	154790504	KCNN3	intron	C	A	0.99913	0.98539	Imputed	0.06015	-1.10155 (0.23835)	9.94869e-06
1449	rs12342159	9	18825794	ADAMTSL1	genic downstream, intron	G	A	0.99928	0.97413	Imputed	0.02256	-1.64659 (0.35629)	9.94981e-06
1450	rs12336551	9	18828220	ADAMTSL1	genic downstream, intron	A	G	0.99982	0.99228	Genotyped	0.02256	-1.64659 (0.35629)	9.94981e-06
1451	rs111421450	14	94037667	UNC79	genic upstream, genic downstream, intron	C	T	0.99527	0.82538	Imputed	0.0188	-1.84792 (0.39986)	9.95377e-06
1452	rs112205651	14	94037913	UNC79	genic upstream, genic downstream, intron	G	A	0.99527	0.82538	Imputed	0.0188	-1.84792 (0.39986)	9.95377e-06
aHuman assembly GRCh37 (hg19).
bThe primary locus gene and functional consequence (SNP location on gene) were taken from dbSNP (https://www.ncbi.nlm.nih.gov/snp/?term={snp of interest}), where links to the full gene names can also be obtained.
cCoefficient of the alternative allele relative to the reference allele.
Abbreviations: Chr = chromosome, MAF = minor allele frequency, NA = not applicable (e.g. for intergenic genes or SNPs without rsID numbers), rsID = reference SNP cluster ID (where unavailable, the position-based ID is provided), UTR = untranslated region.

## Sheet: Supplemental Table 5
Supplemental Table 5. SNPs above the nominal significance (1 × 10-5) threshold for War-PATH cohort 3 (African tracts, N ≤ 133 mixed-ancestry South African participants)
#	rsID	Chr	Positiona	Geneb	Functional Consequenceb	Reference allele (A)	Alternative allele (B)	Average call	R-squared	Genotyped	MAF	Betac (Standard error)	P-value
1	rs4076825	16	11481626	LOC400499, LOC105371082	intron, genic downstream	G	A	0.99379	0.91361	Imputed	0.02459	-2.93811 (0.44914)	2.46309e-08
2	rs4076824	16	11481719	LOC400499, LOC105371082	intron, genic downstream	G	A	0.99259	0.90102	Imputed	0.02459	-2.93811 (0.44914)	2.46309e-08
3	rs73393699	11	7132802	NA	NA	G	A	0.99998	0.99845	Genotyped	0.03968	-1.90637 (0.30373)	5.7347e-08
4	rs80331480	8	142259254	SLC45A4	intron, genic upstream	C	T	0.99562	0.85136	Imputed	0.0303	-1.95985 (0.31482)	5.77785e-08
5	rs142173599	5	104376197	NA	NA	G	C	0.99946	0.97671	Imputed	0.04545	-1.61015 (0.26246)	8.1624e-08
6	rs144067185	5	104376536	NA	NA	G	A	0.99953	0.97996	Genotyped	0.04545	-1.61015 (0.26246)	8.1624e-08
7	rs73520202	8	13835573	NA	NA	G	A	0.99649	0.82701	Imputed	0.03846	-1.56032 (0.25421)	8.54186e-08
8	rs73522219	8	13839448	NA	NA	A	G	0.99669	0.84903	Imputed	0.03846	-1.56032 (0.25421)	8.54186e-08
9	rs73522229	8	13846083	NA	NA	C	G	0.99693	0.86492	Imputed	0.03846	-1.56032 (0.25421)	8.54186e-08
10	rs28862868	8	111018209	NA	NA	C	T	0.99999	0.99974	Genotyped	0.10959	-0.96295 (0.16048)	9.66352e-08
11	rs6994612	8	111022452	NA	NA	A	G	0.99866	0.96637	Imputed	0.10959	-0.96295 (0.16048)	9.66352e-08
12	rs74318897	3	167071358	ZBBX	genic upstream, intron	A	G	0.99408	0.77066	Imputed	0.03968	-1.57029 (0.25861)	1.23022e-07
13	rs74319256	5	104253408	NA	NA	T	G	0.99999	0.99991	Genotyped	0.04545	-1.82907 (0.30487)	1.36522e-07
14	rs80084374	5	104254374	NA	NA	T	A	0.99987	0.99874	Imputed	0.04545	-1.82907 (0.30487)	1.36522e-07
15	rs74328410	5	104263983	NA	NA	A	T	0.99946	0.99488	Imputed	0.04545	-1.82907 (0.30487)	1.36522e-07
16	rs11749128	5	104271118	NA	NA	T	A	0.99986	0.99857	Imputed	0.04545	-1.82907 (0.30487)	1.36522e-07
17	rs72972611	2	124542164	NA	NA	C	T	0.99881	0.95492	Imputed	0.07031	-1.25415 (0.20831)	1.40775e-07
18	rs137869967	20	23730422	CST1	intron	C	T	0.98895	0.66804	Imputed	0.02206	-2.96702 (0.49916)	1.52334e-07
19	rs78034741	15	35496190	DPH6	intron, genic downstream	G	C	0.996	0.90624	Imputed	0.02381	-3.17461 (0.53074)	1.72334e-07
20	rs112567442	4	64371538	LOC105377253	genic upstream, intron	C	T	0.99719	0.9053	Imputed	0.0625	-1.46358 (0.24580)	1.80316e-07
21	rs112142389	4	64374311	LOC105377253	genic upstream, intron	G	A	0.99719	0.9053	Imputed	0.0625	-1.46358 (0.24580)	1.80316e-07
22	rs112869213	4	64374791	LOC105377253	genic upstream, intron	C	A	0.99719	0.9053	Imputed	0.0625	-1.46358 (0.24580)	1.80316e-07
23	rs113041939	4	64375590	LOC105377253	genic upstream, intron	C	T	0.99719	0.9053	Imputed	0.0625	-1.46358 (0.24580)	1.80316e-07
24	rs113750756	4	64375674	LOC105377253	genic upstream, intron	T	C	0.99927	0.96872	Imputed	0.0625	-1.46358 (0.24580)	1.80316e-07
25	rs111448009	4	64375873	LOC105377253	genic upstream, intron	G	C	0.99927	0.96872	Imputed	0.0625	-1.46358 (0.24580)	1.80316e-07
26	rs113366342	4	64376753	LOC105377253	genic upstream, intron	T	G	0.99927	0.96872	Imputed	0.0625	-1.46358 (0.24580)	1.80316e-07
27	rs75550615	4	64379215	LOC105377253	upstream, 2KB upstream	C	T	0.99927	0.96872	Imputed	0.0625	-1.46358 (0.24580)	1.80316e-07
28	rs111987368	4	64379551	LOC105377253	2KB upstream, upstream	G	A	0.99927	0.96872	Imputed	0.0625	-1.46358 (0.24580)	1.80316e-07
29	rs113143539	4	64379646	LOC105377253	2KB upstream, upstream	G	A	0.99927	0.96872	Imputed	0.0625	-1.46358 (0.24580)	1.80316e-07
30	rs111958761	4	64380159	LOC105377253	2KB upstream, upstream	A	G	0.99939	0.97325	Imputed	0.0625	-1.46358 (0.24580)	1.80316e-07
31	4:64380992:TA:T	4	64380992	NA	NA	TA	T	0.99912	0.96158	Imputed	0.0625	-1.46358 (0.24580)	1.80316e-07
32	4:64381238:GA:G	4	64381238	NA	NA	GA	G	0.99927	0.96815	Imputed	0.0625	-1.46358 (0.24580)	1.80316e-07
33	rs111326039	4	64381530	NA	NA	C	T	0.99979	0.99111	Genotyped	0.0625	-1.46358 (0.24580)	1.80316e-07
34	rs75147518	4	64382880	NA	NA	T	C	0.99938	0.97383	Imputed	0.0625	-1.46358 (0.24580)	1.80316e-07
35	rs78371083	4	64386096	NA	NA	G	A	0.99937	0.97364	Imputed	0.0625	-1.46358 (0.24580)	1.80316e-07
36	rs75734394	4	64386702	NA	NA	G	A	0.99937	0.97364	Imputed	0.0625	-1.46358 (0.24580)	1.80316e-07
37	rs112893533	4	64386835	NA	NA	G	A	0.99961	0.98422	Genotyped	0.0625	-1.46358 (0.24580)	1.80316e-07
38	rs112146037	4	64389070	NA	NA	G	T	0.99731	0.91434	Imputed	0.0625	-1.46358 (0.24580)	1.80316e-07
39	rs111452361	4	64390363	NA	NA	A	G	0.99731	0.91434	Imputed	0.0625	-1.46358 (0.24580)	1.80316e-07
40	rs73879665	3	167038878	ZBBX	intron	T	C	0.99917	0.95778	Imputed	0.03175	-1.87843 (0.31727)	2.16104e-07
41	rs73879666	3	167038959	ZBBX	intron	T	C	0.99917	0.95778	Imputed	0.03175	-1.87843 (0.31727)	2.16104e-07
42	rs77189062	3	167039686	ZBBX	intron	T	C	0.99935	0.96457	Imputed	0.03175	-1.87843 (0.31727)	2.16104e-07
43	rs77619380	3	167052038	ZBBX	genic upstream, intron	A	C	0.99997	0.99807	Imputed	0.03175	-1.87843 (0.31727)	2.16104e-07
44	rs73879677	3	167069059	ZBBX	genic upstream, intron	C	T	0.99903	0.94687	Imputed	0.03175	-1.87843 (0.31727)	2.16104e-07
45	2:62633731:GA:G	2	62633731	NA	NA	GA	G	0.96602	0.80751	Imputed	0.08475	1.19325 (0.20024)	2.37754e-07
46	rs78568210	17	19376148	NA	NA	A	G	0.89368	0.40703	Imputed	0.03731	-1.69383 (0.29288)	2.95053e-07
47	rs10839067	11	5991741	OR56A3	genic downstream, intron, genic upstream	G	C	0.96723	0.8346	Imputed	0.08955	-1.18980 (0.20602)	3.04237e-07
48	rs189265610	1	175442886	TNR	intron	G	T	0.99888	0.93004	Imputed	0.02778	-1.81147 (0.31701)	3.10182e-07
49	rs181592133	1	175442893	TNR	intron	C	T	0.99888	0.93004	Imputed	0.02778	-1.81147 (0.31701)	3.10182e-07
50	rs186323618	1	175443509	TNR	intron	A	C	0.99888	0.93004	Imputed	0.02778	-1.81147 (0.31701)	3.10182e-07
51	rs76280986	20	51454688	NA	NA	T	C	0.99833	0.91769	Imputed	0.03448	-2.01621 (0.34238)	3.25695e-07
52	rs76614713	20	51455513	NA	NA	C	G	0.99833	0.91769	Imputed	0.03448	-2.01621 (0.34238)	3.25695e-07
53	rs6116023	20	3743633	C20orf27	intron	C	T	0.99208	0.60049	Imputed	0.04286	-1.59948 (0.27977)	3.32794e-07
54	rs6116027	20	3745800	C20orf27	intron	A	G	0.99198	0.59729	Imputed	0.04286	-1.59948 (0.27977)	3.32794e-07
55	rs60436582	20	3746536	C20orf27	intron	C	A	0.99198	0.59729	Imputed	0.04286	-1.59948 (0.27977)	3.32794e-07
56	rs113603239	9	119201958	ASTN2	intron, genic downstream	C	A	0.99702	0.85235	Imputed	0.04412	-1.46252 (0.25603)	3.69274e-07
57	rs116342326	9	119209570	ASTN2	intron, genic downstream	C	T	0.99561	0.80261	Imputed	0.04412	-1.46252 (0.25603)	3.69274e-07
58	rs116759510	9	119209715	ASTN2	intron, genic downstream	C	G	0.99561	0.80261	Imputed	0.04412	-1.46252 (0.25603)	3.69274e-07
59	9:119210030:CAT:C	9	119210030	NA	NA	CAT	C	0.99561	0.80261	Imputed	0.04412	-1.46252 (0.25603)	3.69274e-07
60	rs4299097	15	68710329	ITGA11	intron, genic upstream	A	G	0.99031	0.78044	Imputed	0.09231	-1.00665 (0.17528)	3.77694e-07
61	rs75971683	17	13651128	NA	NA	C	A	0.9996	0.99553	Imputed	0.06164	-1.27750 (0.22632)	3.91253e-07
62	rs79372300	17	13651313	NA	NA	C	G	0.9966	0.97085	Imputed	0.06164	-1.27750 (0.22632)	3.91253e-07
63	rs540155171	10	2433167	NA	NA	T	C	0.99099	0.43176	Imputed	0.02778	-1.57813 (0.27985)	4.15041e-07
64	rs111472320	15	100403132	LOC400464	intron	C	T	0.9997	0.98702	Imputed	0.07746	-1.10343 (0.19539)	4.18063e-07
65	rs60567875	15	100403683	LOC400464	intron	A	G	0.99997	0.99863	Imputed	0.07746	-1.10343 (0.19539)	4.18063e-07
66	rs149367147	5	104370903	NA	NA	C	T	0.99623	0.78034	Imputed	0.0303	-2.00051 (0.35146)	4.36167e-07
67	rs148814268	5	104372539	NA	NA	C	T	0.99672	0.78463	Imputed	0.0303	-2.00051 (0.35146)	4.36167e-07
68	3:16407700:GCTGGTGATGGCAGCAGCCATTCTGTAGGCCCAGAGGC:G	3	16407700	NA	NA	GCTGGTGATGGCAGCAGCCATTCTGTAGGCCCAGAGGC	G	0.98854	0.78324	Imputed	0.01613	-3.01072 (0.52498)	4.52221e-07
69	rs183879649	2	125822635	NA	NA	C	A	0.99422	0.69288	Imputed	0.03125	-1.83190 (0.32163)	4.7259e-07
70	rs184683883	2	125823147	NA	NA	G	A	0.99422	0.69288	Imputed	0.03125	-1.83190 (0.32163)	4.7259e-07
71	rs1353317	3	164435296	LINC01324	intron	A	G	0.99167	0.94321	Imputed	0.03125	1.84127 (0.32360)	4.82936e-07
72	rs1976127	2	75127560	NA	NA	A	G	0.9573	0.85591	Imputed	0.17969	-0.74379 (0.13109)	5.12392e-07
73	rs34067955	16	11503269	LOC400499	intron	A	G	0.99476	0.81111	Imputed	0.01613	-3.29177 (0.57749)	5.13514e-07
74	rs4451502	1	54959521	NA	NA	G	A	0.96887	0.72448	Imputed	0.04478	1.42733 (0.25380)	5.39402e-07
75	17:73189577:A:AT	17	73189577	NA	NA	A	AT	0.99302	0.70219	Imputed	0.04098	-1.77590 (0.31229)	5.67836e-07
76	rs73884898	3	183942030	NA	NA	A	G	0.99626	0.9188	Genotyped	0.02899	-1.75753 (0.31499)	5.86562e-07
77	rs78548890	3	110446082	NA	NA	T	G	0.99642	0.72067	Imputed	0.02985	-1.83700 (0.33023)	6.78391e-07
78	rs113572644	3	110453405	NA	NA	G	C	0.9981	0.84674	Imputed	0.02985	-1.83700 (0.33023)	6.78391e-07
79	rs140981658	2	125531251	CNTNAP5	intron	T	C	0.99797	0.87965	Imputed	0.03175	-1.83266 (0.32680)	6.85656e-07
80	rs188295887	2	84493807	LOC107985905	intron	G	A	0.9885	0.64431	Imputed	0.02113	-1.86580 (0.33840)	6.995e-07
81	rs115174226	11	2139843	NA	NA	G	A	0.99587	0.79435	Imputed	0.06557	-1.25914 (0.22372)	7.02574e-07
82	rs533733402	11	2146705	NA	NA	T	A	0.99703	0.81989	Imputed	0.06557	-1.25914 (0.22372)	7.02574e-07
83	rs186012156	11	2146794	NA	NA	T	A	0.99688	0.8157	Imputed	0.06557	-1.25914 (0.22372)	7.02574e-07
84	rs77805040	5	133024625	FSTL4	genic upstream, intron	A	G	0.99158	0.86668	Imputed	0.125	-1.05870 (0.18963)	7.17382e-07
85	rs112551445	5	133024689	FSTL4	genic upstream, intron	T	C	0.99158	0.86668	Imputed	0.125	-1.05870 (0.18963)	7.17382e-07
86	rs113908604	5	133024714	FSTL4	genic upstream, intron	T	C	0.99158	0.86668	Imputed	0.125	-1.05870 (0.18963)	7.17382e-07
87	rs78614741	5	133024776	FSTL4	genic upstream, intron	C	T	0.99158	0.86668	Imputed	0.125	-1.05870 (0.18963)	7.17382e-07
88	rs78370464	5	133024828	FSTL4	genic upstream, intron	C	G	0.99158	0.86668	Imputed	0.125	-1.05870 (0.18963)	7.17382e-07
89	rs57279395	5	133025200	FSTL4	genic upstream, intron	A	G	0.99158	0.86668	Imputed	0.125	-1.05870 (0.18963)	7.17382e-07
90	rs78562332	5	133027203	FSTL4	genic upstream, intron	G	A	0.9914	0.86279	Imputed	0.125	-1.05870 (0.18963)	7.17382e-07
91	rs75208062	5	133028223	FSTL4	genic upstream, intron	G	C	0.99384	0.89658	Imputed	0.125	-1.05870 (0.18963)	7.17382e-07
92	2:34818118:TA:T	2	34818118	NA	NA	TA	T	0.9975	0.91814	Imputed	0.02381	-2.82316 (0.50462)	7.19679e-07
93	rs561897093	3	18613639	NA	NA	A	C	0.99821	0.86477	Imputed	0.02419	-2.58779 (0.46148)	7.20251e-07
94	rs572190316	3	18613640	NA	NA	C	A	0.99821	0.86477	Imputed	0.02419	-2.58779 (0.46148)	7.20251e-07
95	rs113986309	3	18614952	NA	NA	A	G	0.99775	0.84771	Imputed	0.02419	-2.58779 (0.46148)	7.20251e-07
96	rs112847743	3	18619153	NA	NA	G	A	0.99775	0.84826	Imputed	0.02419	-2.58779 (0.46148)	7.20251e-07
97	rs111516857	3	18624307	NA	NA	A	T	0.99793	0.86365	Imputed	0.02419	-2.58779 (0.46148)	7.20251e-07
98	rs113594525	3	18626155	NA	NA	G	C	0.99794	0.86371	Imputed	0.02419	-2.58779 (0.46148)	7.20251e-07
99	rs112415010	3	18627387	NA	NA	T	A	0.99796	0.86553	Imputed	0.02419	-2.58779 (0.46148)	7.20251e-07
100	rs112504331	3	18630175	NA	NA	C	T	0.99796	0.86569	Imputed	0.02419	-2.58779 (0.46148)	7.20251e-07
101	rs185779457	3	18637830	NA	NA	C	G	0.99863	0.89343	Imputed	0.02419	-2.58779 (0.46148)	7.20251e-07
102	rs113760788	3	18656066	NA	NA	G	C	0.9961	0.71506	Imputed	0.02419	-2.58779 (0.46148)	7.20251e-07
103	rs140680453	3	18668097	NA	NA	A	T	0.99398	0.53808	Imputed	0.02419	-2.58779 (0.46148)	7.20251e-07
104	rs146892654	3	18671312	NA	NA	C	T	0.99344	0.4938	Imputed	0.02419	-2.58779 (0.46148)	7.20251e-07
105	rs149759553	5	151003466	NA	NA	T	G	0.99211	0.93036	Imputed	0.21094	-0.70177 (0.12576)	7.24164e-07
106	rs74931056	16	11483104	LOC400499, LOC105371082	intron, genic downstream	C	G	0.99402	0.90308	Imputed	0.03279	-2.27669 (0.40561)	7.42113e-07
107	rs113004041	22	17089618	TPTEP1	intron	A	T	0.98782	0.62335	Imputed	0.04795	-1.30584 (0.23869)	7.67793e-07
108	rs8080280	17	5693123	LOC339166	intron	G	A	0.99989	0.99701	Imputed	0.03846	-1.76584 (0.31816)	7.74602e-07
109	17:5693460:AC:A	17	5693460	NA	NA	AC	A	0.99983	0.99603	Imputed	0.03846	-1.76584 (0.31816)	7.74602e-07
110	rs17645869	17	5694681	LOC339166	intron	C	T	0.99981	0.99555	Imputed	0.03846	-1.76584 (0.31816)	7.74602e-07
111	rs62058295	17	5697031	LOC339166	intron	C	A	0.99998	0.99948	Genotyped	0.03846	-1.76584 (0.31816)	7.74602e-07
112	rs77826187	17	5697410	LOC339166	intron	G	T	0.99988	0.99693	Imputed	0.03846	-1.76584 (0.31816)	7.74602e-07
113	rs77810011	5	101458026	NA	NA	G	A	0.99399	0.92935	Imputed	0.12676	-0.94570 (0.17241)	7.80021e-07
114	rs111541377	5	101458547	NA	NA	T	G	0.99399	0.92935	Imputed	0.12676	-0.94570 (0.17241)	7.80021e-07
115	rs112936304	5	101460094	NA	NA	G	T	0.995	0.93312	Imputed	0.12676	-0.94570 (0.17241)	7.80021e-07
116	rs111259343	5	101463674	NA	NA	C	T	0.9972	0.96187	Imputed	0.12676	-0.94570 (0.17241)	7.80021e-07
117	rs113262382	5	101473252	NA	NA	T	G	0.99885	0.97717	Imputed	0.12676	-0.94570 (0.17241)	7.80021e-07
118	rs568650415	22	25827927	NA	NA	C	T	0.98698	0.5886	Imputed	0.04478	-1.59411 (0.28871)	7.92445e-07
119	rs115472346	8	144055289	NA	NA	G	A	0.99991	0.99211	Genotyped	0.02308	-2.01606 (0.36365)	7.92785e-07
120	rs12989728	2	75138842	LINC01291	intron	C	A	0.99954	0.99793	Genotyped	0.14844	-0.79654 (0.14388)	8.52202e-07
121	rs1543943	2	75139544	LINC01291	intron	G	A	0.99871	0.99423	Imputed	0.14844	-0.79654 (0.14388)	8.52202e-07
122	rs17010519	2	75142302	LINC01291	intron	C	T	0.99856	0.99358	Genotyped	0.14844	-0.79654 (0.14388)	8.52202e-07
123	rs72972614	2	124542321	NA	NA	G	A	0.99988	0.98898	Imputed	0.03906	-1.47215 (0.26597)	8.56176e-07
124	rs72972626	2	124555344	NA	NA	T	C	0.99907	0.92615	Imputed	0.03906	-1.47215 (0.26597)	8.56176e-07
125	2:124566137:C:CG	2	124566137	NA	NA	C	CG	0.99776	0.86381	Imputed	0.03906	-1.47215 (0.26597)	8.56176e-07
126	rs113444733	2	124568260	NA	NA	C	T	0.99776	0.86368	Imputed	0.03906	-1.47215 (0.26597)	8.56176e-07
127	9:116774382:C:CCT	9	116774382	NA	NA	C	CCT	0.98621	0.84543	Imputed	0.0625	1.32403 (0.23931)	8.63749e-07
128	rs148197500	11	6523520	DNHD1	intron	C	G	0.99984	0.98964	Imputed	0.04478	-1.39897 (0.25468)	8.81332e-07
129	rs182148628	3	37299520	GOLGA4	genic upstream, intron	A	G	0.98813	0.70695	Imputed	0.04545	-1.35838 (0.24704)	8.99076e-07
130	rs113136189	5	101465139	NA	NA	C	G	0.99642	0.87128	Imputed	0.04225	-1.47426 (0.27068)	9.03723e-07
131	rs113703439	5	101473219	NA	NA	A	G	0.99717	0.89612	Imputed	0.04225	-1.47426 (0.27068)	9.03723e-07
132	rs112812798	5	101476283	NA	NA	C	A	0.99717	0.89612	Imputed	0.04225	-1.47426 (0.27068)	9.03723e-07
133	rs76003537	10	2468782	NA	NA	C	T	0.99809	0.87421	Imputed	0.04167	-1.39079 (0.25603)	9.22528e-07
134	rs568932437	16	89213521	ACSF3	genic downstream, intron	A	G	0.99652	0.78668	Imputed	0.03571	-1.53412 (0.28161)	9.32554e-07
135	rs115569179	2	121429550	NA	NA	A	C	0.99302	0.82436	Imputed	0.06154	-1.41292 (0.25751)	9.79515e-07
136	rs6719654	2	121431332	NA	NA	C	T	0.99421	0.86044	Imputed	0.06154	-1.41292 (0.25751)	9.79515e-07
137	rs138510418	2	121433099	NA	NA	G	A	0.99411	0.85652	Imputed	0.06154	-1.41292 (0.25751)	9.79515e-07
138	rs114387174	2	121434673	NA	NA	A	C	0.99409	0.8555	Imputed	0.06154	-1.41292 (0.25751)	9.79515e-07
139	rs13404575	2	121435713	NA	NA	T	C	0.99405	0.85403	Imputed	0.06154	-1.41292 (0.25751)	9.79515e-07
140	1:177916003:AAAG:A	1	177916003	NA	NA	AAAG	A	0.9926	0.65943	Imputed	0.03623	-1.58253 (0.29094)	9.98629e-07
141	rs116526657	8	24607418	NA	NA	G	A	0.9956	0.82921	Imputed	0.0625	-1.24166 (0.22605)	9.99918e-07
142	rs77256934	8	24608835	NA	NA	G	C	0.99564	0.82993	Imputed	0.0625	-1.24166 (0.22605)	9.99918e-07
143	rs116525621	8	24610151	NA	NA	G	A	0.99376	0.76283	Imputed	0.0625	-1.24166 (0.22605)	9.99918e-07
144	rs114913850	8	24611558	NA	NA	T	A	0.99202	0.72136	Imputed	0.0625	-1.24166 (0.22605)	9.99918e-07
145	rs76576823	8	24611703	NA	NA	C	A	0.99202	0.72134	Imputed	0.0625	-1.24166 (0.22605)	9.99918e-07
146	rs137945611	5	148335412	NA	NA	G	A	0.99728	0.83053	Imputed	0.02941	-1.80098 (0.33081)	1.01818e-06
147	rs1079306	5	150999683	NA	NA	A	G	0.99125	0.95752	Imputed	0.21875	-0.69513 (0.12670)	1.02393e-06
148	rs74382154	17	4665676	NA	NA	G	C	0.99905	0.93326	Imputed	0.02899	-1.83498 (0.33817)	1.04922e-06
149	rs10762054	10	68067569	CTNNA3	intron, genic downstream	T	C	0.99539	0.98078	Imputed	0.32394	-0.64309 (0.11897)	1.0566e-06
150	rs10822802	10	68067711	CTNNA3	intron, genic downstream	T	G	0.99432	0.97675	Imputed	0.32394	-0.64309 (0.11897)	1.0566e-06
151	rs146220654	2	125458793	CNTNAP5	intron	G	A	0.99694	0.78285	Imputed	0.03279	-1.81670 (0.33017)	1.10706e-06
152	rs369975798	5	147852860	HTR4, LOC107986462	intron, genic downstream	A	G	0.9964	0.90235	Imputed	0.05072	-1.19892 (0.22162)	1.11665e-06
153	rs75248246	17	2836178	RAP1GAP2	intron, genic upstream	C	A	0.99919	0.93764	Imputed	0.03571	-1.46545 (0.27158)	1.13465e-06
154	rs138936158	17	2836400	RAP1GAP2	intron, genic upstream	C	T	0.99919	0.93764	Imputed	0.03571	-1.46545 (0.27158)	1.13465e-06
155	rs142826732	17	2837316	RAP1GAP2	intron, genic upstream	A	G	0.99914	0.93374	Imputed	0.03571	-1.46545 (0.27158)	1.13465e-06
156	17:2838881:A:AC	17	2838881	NA	NA	A	AC	0.99877	0.90662	Imputed	0.03571	-1.46545 (0.27158)	1.13465e-06
157	rs114403598	17	2840353	RAP1GAP2	intron, genic upstream	G	C	0.99915	0.93407	Imputed	0.03571	-1.46545 (0.27158)	1.13465e-06
158	rs74979426	17	13063439	NA	NA	G	A	0.99834	0.96477	Genotyped	0.02027	-1.96008 (0.36586)	1.15099e-06
159	17:13071348:CAG:C	17	13071348	NA	NA	CAG	C	0.99937	0.9782	Imputed	0.02027	-1.96008 (0.36586)	1.15099e-06
160	rs116402551	17	13073812	NA	NA	C	T	0.9986	0.93176	Imputed	0.02027	-1.96008 (0.36586)	1.15099e-06
161	rs544517441	12	131017255	RIMBP2	intron	T	G	0.99816	0.87068	Imputed	0.01613	-3.07423 (0.56208)	1.19073e-06
162	rs11060989	12	131035676	RIMBP2	intron	C	T	0.99774	0.87685	Imputed	0.01613	-3.07423 (0.56208)	1.19073e-06
163	rs142355890	12	131079830	RIMBP2	intron	G	A	0.99722	0.78439	Imputed	0.01613	-3.07423 (0.56208)	1.19073e-06
164	rs8042560	15	36167572	NA	NA	C	T	0.98602	0.60279	Imputed	0.03906	-2.43312 (0.44735)	1.21877e-06
165	rs1610083	13	23318988	NA	NA	C	T	0.99825	0.9754	Genotyped	0.07042	-1.14503 (0.21349)	1.24076e-06
166	5:133024727:TG:T	5	133024727	NA	NA	TG	T	0.99298	0.87522	Imputed	0.10938	-1.11324 (0.20492)	1.24772e-06
167	rs17549123	15	94936262	MCTP2	intron	T	G	0.99722	0.95719	Imputed	0.04032	-1.56169 (0.28622)	1.24854e-06
168	rs9417400	10	25145026	PRTFDC1	intron	G	A	0.9799	0.90294	Imputed	0.04839	-1.41876 (0.26008)	1.25419e-06
169	rs188707243	10	33698642	NA	NA	A	T	0.98902	0.55851	Imputed	0.02239	-2.08890 (0.38705)	1.2621e-06
170	rs140341700	10	2425833	NA	NA	C	T	0.99643	0.83236	Imputed	0.03472	-1.42989 (0.26733)	1.26867e-06
171	2:62799095:TCAAAA:T	2	62799095	NA	NA	TCAAAA	T	0.97561	0.84735	Imputed	0.04386	-1.36643 (0.24767)	1.28534e-06
172	rs548766782	1	23731298	TCEA3	intron	A	T	0.99335	0.72768	Imputed	0.04225	-1.60576 (0.30101)	1.38437e-06
173	rs77083689	1	23733681	TCEA3	intron	C	T	0.99473	0.77623	Imputed	0.04225	-1.60576 (0.30101)	1.38437e-06
174	rs371185726	1	23736056	TCEA3	intron	G	A	0.99631	0.83699	Imputed	0.04225	-1.60576 (0.30101)	1.38437e-06
175	rs6673904	1	23739497	TCEA3	intron	C	T	0.99646	0.84299	Imputed	0.04225	-1.60576 (0.30101)	1.38437e-06
176	rs6669471	1	23743378	TCEA3	intron	C	T	0.99643	0.84227	Imputed	0.04225	-1.60576 (0.30101)	1.38437e-06
177	rs367648393	1	23749970	TCEA3, LOC124903875	upstream, 2KB upstream, intron	C	T	0.99653	0.84662	Imputed	0.04225	-1.60576 (0.30101)	1.38437e-06
178	rs367871852	1	23758560	ASAP3	intron	T	C	0.99659	0.84988	Imputed	0.04225	-1.60576 (0.30101)	1.38437e-06
179	rs375103666	1	23762558	ASAP3	intron	C	T	0.99665	0.85284	Imputed	0.04225	-1.60576 (0.30101)	1.38437e-06
180	rs188310954	1	23766134	ASAP3	intron	C	T	0.99668	0.85372	Imputed	0.04225	-1.60576 (0.30101)	1.38437e-06
181	rs375792216	1	23781519	ASAP3	intron	G	A	0.99679	0.85798	Imputed	0.04225	-1.60576 (0.30101)	1.38437e-06
182	rs368801985	1	23806519	ASAP3	intron	T	G	0.99691	0.86226	Imputed	0.04225	-1.60576 (0.30101)	1.38437e-06
183	rs374203874	1	23808092	ASAP3	intron	C	T	0.99691	0.86226	Imputed	0.04225	-1.60576 (0.30101)	1.38437e-06
184	rs76041422	5	133027542	FSTL4	genic upstream, intron	C	T	0.99159	0.85409	Imputed	0.11719	-1.06126 (0.19639)	1.38652e-06
185	rs75214799	11	9333946	TMEM41B	intron	G	A	0.99458	0.91576	Imputed	0.04098	-1.71316 (0.31536)	1.42432e-06
186	rs76782883	11	9333947	TMEM41B	intron	C	T	0.99458	0.91576	Imputed	0.04098	-1.71316 (0.31536)	1.42432e-06
187	rs55699106	11	9349555	NA	NA	A	G	0.97591	0.6671	Imputed	0.04098	-1.71316 (0.31536)	1.42432e-06
188	rs113223768	11	9361073	NA	NA	C	G	0.99451	0.79325	Imputed	0.04098	-1.71316 (0.31536)	1.42432e-06
189	rs72970991	2	124528514	NA	NA	A	C	0.99871	0.92241	Imputed	0.04688	-1.41521 (0.26228)	1.42752e-06
190	rs72970992	2	124530522	NA	NA	A	G	0.99871	0.92241	Imputed	0.04688	-1.41521 (0.26228)	1.42752e-06
191	rs72970995	2	124530754	NA	NA	C	T	0.99948	0.96694	Genotyped	0.04688	-1.41521 (0.26228)	1.42752e-06
192	rs114663824	3	128215335	GATA2-AS1	intron	G	A	0.99995	0.99596	Imputed	0.02778	-2.00579 (0.37732)	1.43804e-06
193	rs10756791	9	16724455	BNC2	genic upstream, intron	C	T	0.99381	0.97709	Imputed	0.20312	0.70706 (0.13130)	1.48467e-06
194	rs114012450	3	24890528	RARB	genic upstream, intron	C	G	0.99834	0.87499	Imputed	0.02542	-2.01224 (0.36949)	1.49145e-06
195	rs56866375	10	101258069	NA	NA	C	G	0.99371	0.65536	Imputed	0.01333	-3.15100 (0.59753)	1.5442e-06
196	rs185963572	9	119194961	ASTN2	genic downstream, intron	C	A	0.99542	0.85467	Imputed	0.05147	-1.33926 (0.25134)	1.57031e-06
197	rs112609205	9	119198360	ASTN2	intron, genic downstream	G	A	0.99545	0.85513	Imputed	0.05147	-1.33926 (0.25134)	1.57031e-06
198	rs180794376	9	119215966	ASTN2	genic downstream, intron	C	T	0.99487	0.82579	Imputed	0.05147	-1.33926 (0.25134)	1.57031e-06
199	rs112023427	4	164234561	NA	NA	G	C	0.99077	0.76828	Imputed	0.06164	-1.33410 (0.25268)	1.59934e-06
200	rs200824954	7	29807677	NA	NA	G	T	0.97243	0.52996	Imputed	0.02857	-1.88629 (0.35610)	1.64896e-06
201	rs34938302	1	59240813	NA	NA	A	G	0.99786	0.95916	Imputed	0.04225	-1.81263 (0.34293)	1.66554e-06
202	rs144176366	10	117047417	ATRNL1	genic downstream, intron	C	T	0.99631	0.82118	Imputed	0.01299	-3.08925 (0.59017)	1.69608e-06
203	rs12302026	12	87159730	MGAT4C	intron, genic upstream	C	A	0.99993	0.99777	Imputed	0.04861	-1.27379 (0.24176)	1.72055e-06
204	rs12309124	12	87159798	MGAT4C	intron, genic upstream	T	C	0.99993	0.99777	Imputed	0.04861	-1.27379 (0.24176)	1.72055e-06
205	rs74891876	2	80223409	CTNNA2	genic upstream, intron	C	T	0.98126	0.78644	Imputed	0.02143	-1.82373 (0.34549)	1.76695e-06
206	rs11104085	12	87175364	MGAT4C	genic upstream, intron	A	G	0.99999	0.9999	Genotyped	0.10417	-0.91277 (0.17356)	1.78476e-06
207	rs17028550	2	64415351	LINC00309	intron	T	G	0.99925	0.93877	Imputed	0.04464	-1.37583 (0.25313)	1.80479e-06
208	rs72895047	2	64417955	LINC00309	intron	C	T	0.99942	0.95274	Imputed	0.04464	-1.37583 (0.25313)	1.80479e-06
209	rs7595117	2	50523622	NRXN1	genic upstream, genic downstream, intron	C	T	0.99821	0.91274	Imputed	0.0431	-1.47422 (0.27290)	1.829e-06
210	rs7595232	2	50523726	NRXN1	genic upstream, genic downstream, intron	C	T	0.99844	0.92292	Genotyped	0.0431	-1.47422 (0.27290)	1.829e-06
211	2:50523750:G:GC	2	50523750	NA	NA	G	GC	0.99305	0.70917	Imputed	0.0431	-1.47422 (0.27290)	1.829e-06
212	rs62378247	5	88751316	MEF2C-AS1	genic downstream, intron	C	T	0.98327	0.8865	Imputed	0.04	-1.45910 (0.27914)	1.84431e-06
213	rs143663143	8	6468013	MCPH1	genic downstream, intron	G	A	0.99797	0.86552	Imputed	0.01887	-3.09816 (0.56581)	1.86092e-06
214	rs140515804	8	6468337	MCPH1	genic downstream, intron	A	C	0.99802	0.86893	Imputed	0.01887	-3.09816 (0.56581)	1.86092e-06
215	rs148003753	8	6468973	MCPH1	genic downstream, intron	C	G	0.99811	0.87316	Imputed	0.01887	-3.09816 (0.56581)	1.86092e-06
216	8:6500381:T:TG	8	6500381	NA	NA	T	TG	0.99795	0.85489	Imputed	0.01887	-3.09816 (0.56581)	1.86092e-06
217	rs115638446	3	183984294	EEF1AKMT4-ECE2	intron	A	G	0.99526	0.79824	Imputed	0.03623	-1.61109 (0.30590)	1.91092e-06
218	rs577278530	16	66954803	NA	NA	A	G	0.99555	0.73007	Imputed	0.02632	-2.81237 (0.52123)	1.96627e-06
219	rs145792218	16	66960822	RRAD	upstream, 2KB upstream	G	T	0.99552	0.71791	Imputed	0.02632	-2.81237 (0.52123)	1.96627e-06
220	rs184420673	16	90080546	DBNDD1	intron, genic upstream	T	A	0.99566	0.68873	Imputed	0.0303	-1.55549 (0.29419)	1.96639e-06
221	rs143714644	2	124515927	NA	NA	G	A	0.99529	0.80812	Imputed	0.04688	-1.38479 (0.26096)	1.97775e-06
222	2:124516488:T:TA	2	124516488	NA	NA	T	TA	0.99535	0.81158	Imputed	0.04688	-1.38479 (0.26096)	1.97775e-06
223	rs567146557	2	124516493	NA	NA	G	A	0.99536	0.81179	Imputed	0.04688	-1.38479 (0.26096)	1.97775e-06
224	rs1907356	10	78218905	LRMDA	intron	C	T	1	1	Genotyped	0.07143	-1.08647 (0.20720)	2.01532e-06
225	rs11001788	10	78226098	LRMDA	intron	G	A	0.99944	0.99524	Imputed	0.07143	-1.08647 (0.20720)	2.01532e-06
226	rs145981125	5	107205434	FBXL17	genic downstream, 3 -prime UTR, intron	G	A	0.99471	0.72331	Imputed	0.04478	-1.44068 (0.27354)	2.04661e-06
227	rs1993997	12	66393817	NA	NA	T	C	0.99857	0.9954	Genotyped	0.43662	-0.55924 (0.10693)	2.05318e-06
228	rs57640663	17	17245082	NT5M	intron, genic downstream	T	C	0.99129	0.9172	Imputed	0.06716	-1.16153 (0.22059)	2.05598e-06
229	rs12111813	7	82883580	NA	NA	A	C	0.99337	0.95632	Imputed	0.10656	-1.14705 (0.21528)	2.07027e-06
230	rs7808708	7	20770209	ABCB5	intron, genic downstream	A	G	0.99736	0.93742	Genotyped	0.06429	-1.26994 (0.24266)	2.09483e-06
231	rs59403466	17	2785895	RAP1GAP2	intron, genic upstream	T	G	0.99839	0.96379	Imputed	0.03571	-1.47225 (0.28199)	2.19475e-06
232	rs77966658	3	31226273	NA	NA	G	T	0.99351	0.65173	Imputed	0.02632	-2.66761 (0.49744)	2.20614e-06
233	rs10421580	19	52846034	ZNF610	genic upstream, intron	T	C	0.98538	0.79144	Imputed	0.1371	-0.82917 (0.15650)	2.21019e-06
234	rs76432278	5	2267043	LOC124901166	2KB upstream, upstream	A	G	0.9945	0.89183	Imputed	0.06522	-1.36701 (0.26170)	2.24425e-06
235	rs11863357	16	77669011	NA	NA	A	G	1	0.99983	Genotyped	0.02542	-2.68126 (0.50308)	2.25142e-06
236	rs558353019	8	143304450	TSNARE1	genic downstream, intron	T	C	0.92151	0.45545	Imputed	0.04545	-1.42771 (0.27201)	2.26603e-06
237	rs576583860	8	143304455	TSNARE1	intron, genic downstream	C	T	0.92151	0.45545	Imputed	0.04545	-1.42771 (0.27201)	2.26603e-06
238	rs10810597	9	16722304	BNC2	genic upstream, intron	C	T	0.99987	0.99946	Genotyped	0.21094	0.67542 (0.12829)	2.30407e-06
239	rs141417805	14	103701112	NA	NA	G	A	0.99794	0.86337	Imputed	0.02778	-1.70849 (0.32911)	2.30758e-06
240	rs142904112	14	103701958	NA	NA	G	T	0.99794	0.86337	Imputed	0.02778	-1.70849 (0.32911)	2.30758e-06
241	rs138891102	14	103705819	NA	NA	G	A	0.99771	0.84741	Imputed	0.02778	-1.70849 (0.32911)	2.30758e-06
242	rs145477461	14	103799678	EIF5, LOC105370687	2KB upstream, non-coding, upstream	A	T	0.99648	0.81975	Imputed	0.02778	-1.70849 (0.32911)	2.30758e-06
243	rs141223600	14	103814895	NA	NA	T	A	0.99736	0.86135	Imputed	0.02778	-1.70849 (0.32911)	2.30758e-06
244	rs149977251	14	103817583	NA	NA	G	A	0.99513	0.77224	Imputed	0.02778	-1.70849 (0.32911)	2.30758e-06
245	rs185246749	14	103817962	NA	NA	T	G	0.99076	0.66699	Imputed	0.02778	-1.70849 (0.32911)	2.30758e-06
246	rs116388689	14	103819070	NA	NA	G	A	0.99191	0.70537	Imputed	0.02778	-1.70849 (0.32911)	2.30758e-06
247	rs138781594	16	73661600	ZFHX3	intron, genic upstream	G	A	0.9984	0.88378	Imputed	0.02586	-2.71147 (0.50828)	2.31794e-06
248	rs77825338	16	73668771	ZFHX3	intron, genic upstream	A	G	0.99753	0.82855	Imputed	0.02586	-2.71147 (0.50828)	2.31794e-06
249	rs59759643	16	73682718	ZFHX3, LOC124903717	intron, genic upstream, upstream, 2KB upstream	T	C	0.99701	0.83118	Imputed	0.02586	-2.71147 (0.50828)	2.31794e-06
250	rs77645541	16	73706913	ZFHX3	intron, genic upstream	T	C	0.99999	0.99896	Imputed	0.02586	-2.71147 (0.50828)	2.31794e-06
251	rs115731673	16	73716388	ZFHX3	intron, genic upstream	T	A	0.99999	0.99896	Imputed	0.02586	-2.71147 (0.50828)	2.31794e-06
252	rs116778612	16	73726702	ZFHX3	intron, genic upstream	G	A	0.9996	0.9655	Imputed	0.02586	-2.71147 (0.50828)	2.31794e-06
253	rs77635821	16	73729601	ZFHX3	intron, genic upstream	G	C	0.99963	0.96755	Imputed	0.02586	-2.71147 (0.50828)	2.31794e-06
254	rs75756341	16	73731743	ZFHX3	intron, genic upstream	T	C	0.99971	0.9742	Imputed	0.02586	-2.71147 (0.50828)	2.31794e-06
255	rs11870914	17	57577566	LINC01476, LOC105371845	intron, upstream, 2KB upstream	C	T	0.99754	0.96941	Imputed	0.01408	-3.08313 (0.59382)	2.37038e-06
256	rs80315524	1	244630811	CATSPERE	genic upstream, intron	C	G	0.97063	0.77866	Imputed	0.04615	-1.27308 (0.24266)	2.37171e-06
257	rs142937760	3	26404418	NA	NA	T	G	0.99831	0.87851	Imputed	0.01724	-3.24523 (0.60909)	2.37282e-06
258	rs7616151	3	26407789	NA	NA	A	G	0.9993	0.94522	Imputed	0.01724	-3.24523 (0.60909)	2.37282e-06
259	rs116507185	3	26410890	NA	NA	C	T	0.9999	0.99107	Genotyped	0.01724	-3.24523 (0.60909)	2.37282e-06
260	rs147292977	3	26420171	NA	NA	T	A	0.99645	0.75085	Imputed	0.01724	-3.24523 (0.60909)	2.37282e-06
261	rs143148219	17	37320251	ARL5C	intron, 5 -prime UTR	C	G	0.99477	0.84749	Imputed	0.03571	-1.68655 (0.32437)	2.37886e-06
262	rs74318753	15	39048567	LOC102724253	intron	A	T	0.96764	0.5288	Imputed	0.02381	-2.86597 (0.54427)	2.38637e-06
263	rs138775696	1	198665131	PTPRC	genic upstream, intron, genic downstream	G	A	0.99494	0.96147	Imputed	0.03125	-1.58859 (0.30245)	2.40903e-06
264	rs28372306	12	132987030	NA	NA	G	A	0.95851	0.74127	Imputed	0.16176	-0.80308 (0.15409)	2.42462e-06
265	rs200867686	17	9124474	NTN1	intron	C	A	0.996	0.68796	Imputed	0.01724	-3.05282 (0.57373)	2.43171e-06
266	rs143738074	1	29151054	OPRD1	intron	T	A	0.99561	0.83406	Imputed	0.01538	-3.05175 (0.58306)	2.48136e-06
267	rs148841552	1	29174299	OPRD1	intron	C	A	0.99701	0.80981	Imputed	0.01538	-3.05175 (0.58306)	2.48136e-06
268	rs1572088	13	23318543	NA	NA	C	T	0.99927	0.98229	Imputed	0.05634	-1.18570 (0.22893)	2.48734e-06
269	rs74395785	7	8576359	NXPH1	intron	A	C	0.99809	0.88655	Genotyped	0.01587	-3.02862 (0.57681)	2.52011e-06
270	rs12300986	12	87309929	NA	NA	T	C	0.99483	0.87509	Imputed	0.05	-1.25487 (0.24212)	2.52995e-06
271	rs12645096	4	178400913	AGA-DT	genic downstream, intron	C	T	0.99533	0.97766	Imputed	0.04688	-1.17382 (0.22412)	2.54261e-06
272	rs71615244	4	178421858	AGA-DT	intron, genic downstream	G	A	0.9909	0.9574	Imputed	0.04688	-1.17382 (0.22412)	2.54261e-06
273	4:178428425:GT:G	4	178428425	NA	NA	GT	G	0.9755	0.89574	Imputed	0.04688	-1.17382 (0.22412)	2.54261e-06
274	rs138111097	14	103836966	NA	NA	A	G	0.99571	0.82	Imputed	0.02778	-1.67486 (0.32438)	2.56399e-06
275	rs34113556	18	51374134	NA	NA	A	T	0.98978	0.91748	Imputed	0.16102	-0.96411 (0.18217)	2.56721e-06
276	rs917752	7	31823830	PDE1C	genic downstream, intron, 3 -prime UTR	A	T	0.97913	0.40684	Imputed	0.02679	1.94935 (0.36619)	2.65865e-06
277	rs192236695	15	25083338	SNRPN, SNHG14	genic upstream, intron	C	G	0.99537	0.7323	Imputed	0.0274	-1.63150 (0.31718)	2.68211e-06
278	rs111256990	5	175834312	CLTB, ARL10	genic downstream, intron	T	C	0.9916	0.83935	Imputed	0.06494	-1.14246 (0.22343)	2.70702e-06
279	rs17083327	13	26726961	RNF6	intron, genic downstream	G	A	0.99779	0.97762	Imputed	0.0974	-0.89337 (0.17475)	2.71663e-06
280	rs7864263	9	116777218	ZNF618	intron	T	C	0.98865	0.86923	Imputed	0.07812	1.20238 (0.23038)	2.71853e-06
281	rs142739045	19	57645762	ZIM3, LOC124904804	2KB upstream, 3 -prime UTR, upstream	C	G	0.99589	0.85376	Imputed	0.06818	-1.06953 (0.20610)	2.81878e-06
282	rs34959140	15	31725223	KLF13	genic downstream, intron	G	A	0.99651	0.95086	Imputed	0.03175	-1.75412 (0.33672)	2.92344e-06
283	rs6669054	1	57331026	C8A	intron	T	G	0.99932	0.98984	Imputed	0.05556	-1.44241 (0.27701)	2.94799e-06
284	rs6588656	1	57348323	C8A	intron	C	T	0.99954	0.99338	Imputed	0.05556	-1.44241 (0.27701)	2.94799e-06
285	rs1360151	1	57364041	C8A	intron, genic downstream	C	T	1	0.99998	Genotyped	0.05556	-1.44241 (0.27701)	2.94799e-06
286	rs7520004	1	57372793	C8A	intron, genic downstream	G	A	0.99996	0.99949	Imputed	0.05556	-1.44241 (0.27701)	2.94799e-06
287	rs7520006	1	57372797	C8A	intron, genic downstream	G	A	0.99995	0.99923	Genotyped	0.05556	-1.44241 (0.27701)	2.94799e-06
288	rs922628	12	66394835	NA	NA	A	G	0.99998	0.99992	Genotyped	0.37324	-0.55742 (0.10882)	3.07872e-06
289	rs10784507	12	66401498	NA	NA	C	T	1	0.99998	Genotyped	0.37324	-0.55742 (0.10882)	3.07872e-06
290	rs10784508	12	66401521	NA	NA	C	A	0.99872	0.99364	Imputed	0.37324	-0.55742 (0.10882)	3.07872e-06
291	rs149098253	7	20770701	ABCB5	genic downstream, intron	G	C	0.9999	0.99554	Imputed	0.04286	-1.61637 (0.31510)	3.08509e-06
292	rs73687887	7	20771398	ABCB5	intron, genic downstream	T	C	0.99978	0.99013	Imputed	0.04286	-1.61637 (0.31510)	3.08509e-06
293	rs150183445	15	54192270	UNC13C	genic upstream, intron	G	A	0.99632	0.80711	Imputed	0.01754	-3.22266 (0.61223)	3.11219e-06
294	rs145976413	15	54193509	UNC13C	genic upstream, intron	C	T	0.99632	0.80711	Imputed	0.01754	-3.22266 (0.61223)	3.11219e-06
295	rs114401300	15	54194750	UNC13C, LOC105370827	intron, 500B downstream, genic upstream, downstream	G	A	0.99644	0.79413	Imputed	0.01754	-3.22266 (0.61223)	3.11219e-06
296	rs79386367	13	112341803	NA	NA	G	A	0.9916	0.74345	Imputed	0.01538	-2.95880 (0.57216)	3.11907e-06
297	rs79580662	13	112341918	NA	NA	G	A	0.9916	0.74345	Imputed	0.01538	-2.95880 (0.57216)	3.11907e-06
298	rs115879669	13	112343574	NA	NA	A	G	0.99264	0.73449	Imputed	0.01538	-2.95880 (0.57216)	3.11907e-06
299	rs114544635	13	112343762	NA	NA	C	T	0.99266	0.7347	Imputed	0.01538	-2.95880 (0.57216)	3.11907e-06
300	rs78029631	13	112345419	NA	NA	G	A	0.99485	0.78326	Imputed	0.01538	-2.95880 (0.57216)	3.11907e-06
301	rs115752379	13	112346100	NA	NA	C	T	0.99486	0.78344	Imputed	0.01538	-2.95880 (0.57216)	3.11907e-06
302	7:8167469:CA:C	7	8167469	NA	NA	CA	C	0.99928	0.93707	Imputed	0.01613	-2.96944 (0.57110)	3.14914e-06
303	rs201337773	7	8167476	ICA1	intron, genic downstream	C	T	0.99914	0.92546	Imputed	0.01613	-2.96944 (0.57110)	3.14914e-06
304	rs111353851	7	8167690	ICA1	coding sequence, genic downstream, non-coding, synonymous, missense	A	G	0.99914	0.92546	Imputed	0.01613	-2.96944 (0.57110)	3.14914e-06
305	rs557913443	7	8169010	ICA1	intron, genic downstream	A	T	0.99839	0.87457	Imputed	0.01613	-2.96944 (0.57110)	3.14914e-06
306	rs113128750	7	8169876	ICA1	intron, genic downstream	G	A	0.99923	0.93464	Imputed	0.01613	-2.96944 (0.57110)	3.14914e-06
307	rs113478525	7	8172373	ICA1	intron, genic downstream	C	T	0.99958	0.96394	Imputed	0.01613	-2.96944 (0.57110)	3.14914e-06
308	rs112445267	7	8172887	ICA1	intron, genic downstream	C	T	0.99961	0.96644	Imputed	0.01613	-2.96944 (0.57110)	3.14914e-06
309	rs10425482	19	5758741	CATSPERD	intron	G	A	0.97039	0.57276	Imputed	0.12308	-0.92062 (0.17864)	3.32752e-06
310	rs113453327	15	69171141	NA	NA	A	G	0.99856	0.90822	Imputed	0.02344	-1.72434 (0.33404)	3.34191e-06
311	rs545401761	15	69171142	NA	NA	A	G	0.99856	0.90822	Imputed	0.02344	-1.72434 (0.33404)	3.34191e-06
312	12:69884211:GT:G	12	69884211	NA	NA	GT	G	0.95902	0.84181	Imputed	0.10811	0.89438 (0.17622)	3.38066e-06
313	rs112280642	22	25825957	NA	NA	C	T	0.98472	0.63794	Imputed	0.06716	-1.33096 (0.25961)	3.42832e-06
314	rs28702828	22	25826757	NA	NA	T	G	0.98526	0.64229	Imputed	0.06716	-1.33096 (0.25961)	3.42832e-06
315	rs113843651	4	64366263	LOC105377253	genic upstream, upstream, intron	G	A	0.99676	0.89638	Imputed	0.05469	-1.38170 (0.26816)	3.4608e-06
316	4:64366662:AAAG:A	4	64366662	NA	NA	AAAG	A	0.99676	0.89638	Imputed	0.05469	-1.38170 (0.26816)	3.4608e-06
317	4:64369473:GTTTT:G	4	64369473	NA	NA	GTTTT	G	0.99652	0.89353	Imputed	0.05469	-1.38170 (0.26816)	3.4608e-06
318	rs75256697	17	65223632	HELZ	intron, genic upstream	A	C	0.99683	0.82378	Imputed	0.03676	-1.43268 (0.28022)	3.49521e-06
319	rs531746552	17	65240722	HELZ, HELZ-AS1	upstream, 2KB upstream, intron, genic upstream	A	C	0.9954	0.75022	Imputed	0.03676	-1.43268 (0.28022)	3.49521e-06
320	rs16909443	11	6192462	OR52B2	upstream, 2KB upstream	T	C	0.95025	0.59686	Imputed	0.03077	-1.43527 (0.27930)	3.50987e-06
321	rs7216152	17	65367244	NA	NA	G	A	0.99778	0.94685	Imputed	0.09559	-0.95436 (0.18676)	3.53068e-06
322	17:65367838:TG:T	17	65367838	NA	NA	TG	T	0.99771	0.95046	Imputed	0.09559	-0.95436 (0.18676)	3.53068e-06
323	17:65368526:GACA:G	17	65368526	NA	NA	GACA	G	0.99614	0.92151	Imputed	0.09559	-0.95436 (0.18676)	3.53068e-06
324	rs11911228	21	34356256	NA	NA	A	G	0.99629	0.98576	Imputed	0.41803	0.63332 (0.12230)	3.53251e-06
325	rs116743221	19	28644443	NA	NA	C	A	0.99538	0.75307	Imputed	0.04032	-1.39512 (0.26999)	3.53396e-06
326	rs545928962	19	28671825	NA	NA	C	G	0.99407	0.75917	Imputed	0.04032	-1.39512 (0.26999)	3.53396e-06
327	19:28700226:C:CGACCT	19	28700226	NA	NA	C	CGACCT	0.99704	0.81132	Imputed	0.04032	-1.39512 (0.26999)	3.53396e-06
328	rs572395426	5	27285550	NA	NA	G	A	0.99665	0.76692	Imputed	0.02239	-2.61811 (0.51170)	3.56047e-06
329	rs80027818	5	79196827	LOC105379048	intron	T	A	0.98904	0.78339	Imputed	0.07692	-1.10825 (0.21597)	3.60429e-06
330	rs111912177	5	79197852	LOC105379048	intron	G	A	0.99117	0.81112	Imputed	0.07692	-1.10825 (0.21597)	3.60429e-06
331	rs112631291	5	79198828	LOC105379048	intron	G	A	0.99117	0.81112	Imputed	0.07692	-1.10825 (0.21597)	3.60429e-06
332	rs77212359	14	98235510	LOC105370651	genic downstream, intron	G	A	0.99473	0.93817	Imputed	0.15441	-0.87342 (0.17116)	3.62624e-06
333	12:121966480:T:TAATAAATA	12	121966480	NA	NA	T	TAATAAATA	0.99236	0.53648	Imputed	0.02679	-2.63076 (0.50298)	3.66288e-06
334	rs143616172	2	63907732	WDPCP	genic upstream, intron	A	C	0.99341	0.86327	Imputed	0.02632	-1.81809 (0.34855)	3.67134e-06
335	rs17554748	2	63925609	WDPCP	genic upstream, intron	G	A	0.99894	0.97198	Imputed	0.02632	-1.81809 (0.34855)	3.67134e-06
336	rs62137457	2	63945249	WDPCP	intron, genic upstream	T	C	0.99903	0.96846	Imputed	0.02632	-1.81809 (0.34855)	3.67134e-06
337	rs62138822	2	64039991	WDPCP	intron, genic upstream	G	A	0.99908	0.96991	Imputed	0.02632	-1.81809 (0.34855)	3.67134e-06
338	rs62138824	2	64043085	WDPCP	intron, genic upstream	C	G	0.99908	0.96991	Imputed	0.02632	-1.81809 (0.34855)	3.67134e-06
339	rs62136361	2	64064938	WDPCP	intron, genic upstream	C	G	0.99761	0.9341	Imputed	0.02632	-1.81809 (0.34855)	3.67134e-06
340	rs62136364	2	64078127	UGP2	intron	C	G	0.99691	0.9228	Imputed	0.02632	-1.81809 (0.34855)	3.67134e-06
341	rs62136366	2	64082098	UGP2	intron	C	G	0.99728	0.92084	Imputed	0.02632	-1.81809 (0.34855)	3.67134e-06
342	rs62136367	2	64084007	UGP2	intron	A	C	0.99699	0.91679	Imputed	0.02632	-1.81809 (0.34855)	3.67134e-06
343	rs9590132	13	95586380	LOC101927284	non-coding	G	T	0.99913	0.96965	Genotyped	0.01786	-3.33346 (0.63874)	3.81092e-06
344	rs9590135	13	95588741	NA	NA	C	T	0.99817	0.94506	Imputed	0.01786	-3.33346 (0.63874)	3.81092e-06
345	rs11839098	13	95590315	NA	NA	T	C	0.9999	0.99576	Imputed	0.01786	-3.33346 (0.63874)	3.81092e-06
346	rs113437459	13	95590692	NA	NA	G	A	0.99826	0.9408	Imputed	0.01786	-3.33346 (0.63874)	3.81092e-06
347	rs61965478	13	95592806	NA	NA	G	A	0.99834	0.94446	Imputed	0.01786	-3.33346 (0.63874)	3.81092e-06
348	rs9813548	3	128193820	NA	NA	C	T	0.99674	0.81742	Imputed	0.02857	-1.83710 (0.36220)	3.8239e-06
349	rs148416322	8	14602378	SGCZ	intron	T	C	0.99863	0.89052	Imputed	0.02985	-1.43494 (0.28157)	3.83341e-06
350	rs543408150	8	14602715	SGCZ	intron	A	G	0.99863	0.89052	Imputed	0.02985	-1.43494 (0.28157)	3.83341e-06
351	rs148293068	8	14604716	SGCZ	intron	C	A	0.9982	0.86144	Imputed	0.02985	-1.43494 (0.28157)	3.83341e-06
352	rs148610074	8	14606247	SGCZ	intron	G	C	0.99795	0.85405	Imputed	0.02985	-1.43494 (0.28157)	3.83341e-06
353	rs73690319	7	31926799	PDE1C	intron	C	T	0.9996	0.97369	Imputed	0.04386	-1.68276 (0.32342)	3.84125e-06
354	rs578216007	19	45399704	TOMM40	intron	C	T	0.99655	0.76518	Imputed	0.03448	-1.81139 (0.34901)	3.84312e-06
355	19:45403048:CTTTTTTTTTTTTTTTTTTT:C	19	45403048	NA	NA	CTTTTTTTTTTTTTTTTTTT	C	0.98848	0.45619	Imputed	0.03448	1.81139 (0.34901)	3.84312e-06
356	rs546268923	19	45408177	APOE	upstream, 2KB upstream	A	G	0.99661	0.76668	Imputed	0.03448	-1.81139 (0.34901)	3.84312e-06
357	rs2359387	19	21847226	NA	NA	G	A	0.9992	0.99456	Genotyped	0.0339	-1.65201 (0.31924)	3.88218e-06
358	rs77470225	2	84478792	LOC107985905	intron	G	A	0.98818	0.73054	Imputed	0.02817	-1.62701 (0.32171)	3.92465e-06
359	rs72900382	2	53126525	LOC105369165	intron	T	C	0.99813	0.87784	Imputed	0.02308	-1.80216 (0.35291)	3.94642e-06
360	rs17083321	13	26726751	RNF6	intron, genic downstream	C	T	0.99959	0.99529	Genotyped	0.11039	-0.84978 (0.16952)	3.97148e-06
361	rs17083325	13	26726879	RNF6	intron, genic downstream	A	G	0.99932	0.99204	Imputed	0.11039	-0.84978 (0.16952)	3.97148e-06
362	rs7995185	13	26729385	RNF6	intron, genic downstream	T	C	0.99899	0.98848	Imputed	0.11039	-0.84978 (0.16952)	3.97148e-06
363	rs17083341	13	26731029	RNF6	intron, genic downstream	G	A	0.9988	0.98729	Imputed	0.11039	-0.84978 (0.16952)	3.97148e-06
364	rs114541050	19	28714409	NA	NA	G	A	0.99751	0.82926	Imputed	0.04032	-1.39124 (0.27101)	3.98812e-06
365	rs145301475	19	28817599	NA	NA	G	C	0.99469	0.71374	Imputed	0.04032	-1.39124 (0.27101)	3.98812e-06
366	rs73097444	3	62821542	CADPS	intron	A	G	0.99685	0.95562	Imputed	0.02899	-1.52212 (0.30085)	4.12779e-06
367	rs146258526	17	2709012	RAP1GAP2	intron, genic upstream	G	C	0.99845	0.8746	Imputed	0.02206	-1.93733 (0.38244)	4.15675e-06
368	11:65212133:AG:A	11	65212133	NA	NA	AG	A	0.99978	0.9854	Imputed	0.03571	-1.50661 (0.29861)	4.22e-06
369	rs58775432	11	65212190	NEAT1, MIR612	500B downstream, non-coding, downstream, genic downstream	G	A	0.99983	0.98838	Genotyped	0.03571	-1.50661 (0.29861)	4.22e-06
370	rs4954928	2	139212763	NA	NA	G	T	0.97351	0.91342	Imputed	0.11364	-1.06012 (0.20888)	4.27419e-06
371	rs73428542	6	39786079	DAAM2, LOC124901487	intron, genic upstream	C	T	0.99219	0.72875	Imputed	0.05932	-1.29907 (0.25255)	4.3302e-06
372	rs529348903	15	101379263	NA	NA	G	A	0.99467	0.86472	Imputed	0.04054	-1.34384 (0.26832)	4.35155e-06
373	8:2900444:G:GAT	8	2900444	NA	NA	G	GAT	0.99778	0.83545	Imputed	0.03061	-2.38758 (0.45116)	4.36356e-06
374	rs115097051	8	4984937	LOC107986907	intron	G	A	0.99826	0.93712	Imputed	0.01695	-2.80456 (0.54548)	4.36539e-06
375	rs61854140	10	56553232	PCDH15	intron	A	T	0.99029	0.9486	Imputed	0.02344	-1.99019 (0.39132)	4.40146e-06
376	rs79512898	5	133029401	FSTL4	genic upstream, intron	T	C	0.99675	0.9529	Imputed	0.15625	-0.84350 (0.16596)	4.45331e-06
377	rs540246131	17	2631032	CCDC92B	intron	T	G	0.99403	0.61765	Imputed	0.02083	-1.90917 (0.38081)	4.49585e-06
378	rs560147218	17	2631035	CCDC92B	intron	T	G	0.99403	0.61765	Imputed	0.02083	-1.90917 (0.38081)	4.49585e-06
379	rs190681106	17	2631039	CCDC92B	intron	C	A	0.99427	0.63177	Imputed	0.02083	-1.90917 (0.38081)	4.49585e-06
380	rs546073422	17	2631042	CCDC92B	intron	T	C	0.99403	0.61765	Imputed	0.02083	-1.90917 (0.38081)	4.49585e-06
381	rs34268328	10	30684574	NA	NA	T	C	0.97151	0.51118	Imputed	0.01389	-2.98623 (0.59586)	4.52721e-06
382	1:16211234:CT:C	1	16211234	NA	NA	CT	C	0.98276	0.83749	Imputed	0.03226	1.54750 (0.30363)	4.54734e-06
383	rs72805655	10	28643726	NA	NA	G	A	0.99925	0.98804	Genotyped	0.04098	-1.45088 (0.28418)	4.57546e-06
384	rs77807800	10	28644302	NA	NA	A	C	0.99764	0.96449	Imputed	0.04098	-1.45088 (0.28418)	4.57546e-06
385	rs7894073	10	28648001	NA	NA	C	T	0.99808	0.96889	Genotyped	0.04098	-1.45088 (0.28418)	4.57546e-06
386	3:88316229:C:CA	3	88316229	NA	NA	C	CA	0.98503	0.95877	Imputed	0.09868	-0.91466 (0.18368)	4.61416e-06
387	rs75930151	16	1201478	CACNA1H	upstream, 2KB upstream	G	A	0.98966	0.58564	Imputed	0.03947	-1.36955 (0.27505)	4.62282e-06
388	rs57180537	8	1824589	ARHGEF10	intron, genic upstream, upstream; Clinical significance: benign	C	G	0.99189	0.76125	Imputed	0.08182	-1.08013 (0.20876)	4.65874e-06
389	rs75891164	17	55521210	MSI2	intron, genic upstream	C	T	0.99591	0.83646	Imputed	0.03731	-1.61341 (0.32007)	4.69602e-06
390	11:114997733:CCCAGGGGCTACTGTGAAACTAGACTCA:C	11	114997733	NA	NA	CCCAGGGGCTACTGTGAAACTAGACTCA	C	0.9934	0.77316	Imputed	0.06061	-1.15968 (0.22970)	4.70755e-06
391	rs71614907	5	141954660	NA	NA	G	A	0.99621	0.96614	Imputed	0.08209	-1.02354 (0.20325)	4.78062e-06
392	rs75399983	5	141954661	NA	NA	T	G	0.99621	0.96614	Imputed	0.08209	-1.02354 (0.20325)	4.78062e-06
393	rs152522	5	141955799	NA	NA	A	G	0.99553	0.95994	Imputed	0.08209	-1.02354 (0.20325)	4.78062e-06
394	rs152537	5	141956016	NA	NA	C	G	0.99649	0.96809	Imputed	0.08209	-1.02354 (0.20325)	4.78062e-06
395	rs52252	5	141964516	NA	NA	C	T	0.999	0.99077	Genotyped	0.08209	1.02354 (0.20325)	4.78062e-06
396	rs250083	5	141967110	NA	NA	T	C	0.96897	0.76161	Imputed	0.08209	1.02354 (0.20325)	4.78062e-06
397	rs115796021	12	5939144	ANO2	intron	T	C	0.99699	0.8797	Imputed	0.05147	-1.33221 (0.26507)	4.81013e-06
398	rs72896026	2	53501425	NA	NA	A	C	0.99795	0.8615	Imputed	0.02381	-1.71939 (0.33924)	4.85253e-06
399	rs2731318	3	14152952	NA	NA	C	G	0.98865	0.81497	Imputed	0.01613	-3.07765 (0.60632)	4.89473e-06
400	rs73849316	4	138457265	NA	NA	C	G	0.99738	0.94403	Imputed	0.02941	-2.25519 (0.44921)	4.90751e-06
401	rs73849317	4	138457298	NA	NA	G	A	0.99733	0.96255	Imputed	0.02941	-2.25519 (0.44921)	4.90751e-06
402	rs73849318	4	138459372	NA	NA	C	T	0.99687	0.93536	Imputed	0.02941	-2.25519 (0.44921)	4.90751e-06
403	rs61930412	12	77814092	NA	NA	A	G	0.99305	0.85469	Imputed	0.03175	-1.50850 (0.29805)	4.97887e-06
404	6:80714384:G:GA	6	80714384	NA	NA	G	GA	0.9945	0.74076	Imputed	0.02027	-1.97214 (0.39674)	5.0086e-06
405	rs73961467	2	141507772	LRP1B	intron	T	A	0.98998	0.70172	Imputed	0.04688	-1.32196 (0.26188)	5.04266e-06
406	rs80009404	17	2833784	RAP1GAP2	intron, genic upstream	T	C	0.99588	0.81786	Imputed	0.04286	-1.33030 (0.26626)	5.06351e-06
407	rs10748105	12	68870087	NA	NA	G	A	0.99973	0.99892	Genotyped	0.37333	0.54878 (0.11064)	5.08505e-06
408	rs75666057	3	153864075	ARHGEF26	intron	T	C	0.99906	0.9741	Imputed	0.02143	-1.81502 (0.36338)	5.09005e-06
409	rs77176914	4	5147398	STK32B	intron	G	A	0.98686	0.51567	Imputed	0.05385	-1.17682 (0.23373)	5.11204e-06
410	rs4523585	10	68066403	CTNNA3	genic downstream, intron	C	T	0.99817	0.99101	Imputed	0.3169	-0.62113 (0.12458)	5.12141e-06
411	rs76262208	1	150791889	ARNT	intron	T	C	0.99587	0.95617	Imputed	0.18841	-0.67919 (0.13589)	5.16926e-06
412	rs111673704	9	103172577	NA	NA	G	A	0.99392	0.96877	Imputed	0.16438	-0.74934 (0.15090)	5.23228e-06
413	9:103173174:GT:G	9	103173174	NA	NA	GT	G	0.99274	0.9617	Imputed	0.16438	-0.74934 (0.15090)	5.23228e-06
414	rs75718158	5	133032151	FSTL4	genic upstream, intron	C	T	0.99967	0.99403	Genotyped	0.16406	-0.77567 (0.15402)	5.2639e-06
415	rs3007394	1	168990362	LINC00970	intron	A	C	0.99034	0.85149	Imputed	0.01493	3.05647 (0.61050)	5.32097e-06
416	rs3007399	1	168992220	LINC00970	intron	T	C	0.99517	0.93251	Imputed	0.01493	-3.05647 (0.61050)	5.32097e-06
417	rs79882751	11	124325006	NA	NA	A	G	0.98694	0.71347	Imputed	0.01449	-2.56071 (0.51329)	5.35142e-06
418	rs75024520	3	175263463	NAALADL2	intron	A	T	0.99199	0.81225	Imputed	0.06716	-1.10173 (0.22028)	5.41829e-06
419	rs77550555	16	74311796	NA	NA	T	C	0.99892	0.94439	Imputed	0.03571	-2.19747 (0.42954)	5.42707e-06
420	ss1388110073	12	9804181	LOC374443	intron	A	G	0.98638	0.95284	Imputed	0.30147	-0.65609 (0.13142)	5.43589e-06
421	rs7897174	10	64384262	LOC105378327	non-coding	G	C	0.99562	0.82189	Imputed	0.06429	-1.06898 (0.21483)	5.45508e-06
422	rs146530301	17	48095293	NA	NA	C	T	0.99523	0.85375	Imputed	0.05797	-1.31320 (0.26390)	5.60829e-06
423	rs142611686	17	48099908	NA	NA	C	T	0.99545	0.85962	Imputed	0.05797	-1.31320 (0.26390)	5.60829e-06
424	rs114616242	5	107213662	FBXL17	3 -prime UTR, genic downstream, intron	A	G	0.9942	0.88276	Imputed	0.08955	-1.05441 (0.21131)	5.65388e-06
425	rs563878955	17	12346098	NA	NA	A	G	0.98832	0.55443	Imputed	0.02113	-1.80433 (0.36394)	5.68004e-06
426	rs187420050	17	12346136	NA	NA	A	G	0.98651	0.52125	Imputed	0.02113	-1.80433 (0.36394)	5.68004e-06
427	rs536804506	14	38390416	NA	NA	G	A	0.99127	0.46209	Imputed	0.03077	-1.63863 (0.32743)	5.70379e-06
428	rs568427345	14	38392373	NA	NA	G	A	0.99068	0.4756	Imputed	0.03077	-1.63863 (0.32743)	5.70379e-06
429	rs2792126	14	20413929	LOC124903278	intron	C	T	0.93303	0.80367	Imputed	0.375	0.55212 (0.11155)	5.70441e-06
430	rs140265033	10	130801025	NA	NA	C	T	0.99897	0.95667	Imputed	0.03846	-1.63055 (0.32600)	5.76399e-06
431	rs147366769	10	130801315	NA	NA	T	C	0.99927	0.96829	Imputed	0.03846	-1.63055 (0.32600)	5.76399e-06
432	rs140682775	10	130804252	NA	NA	G	A	0.99995	0.9976	Imputed	0.03846	-1.63055 (0.32600)	5.76399e-06
433	rs146825159	10	130806953	NA	NA	T	C	0.99995	0.99755	Imputed	0.03846	-1.63055 (0.32600)	5.76399e-06
434	rs568375933	10	130809512	NA	NA	A	G	0.99967	0.98577	Imputed	0.03846	-1.63055 (0.32600)	5.76399e-06
435	rs188510024	10	130809969	NA	NA	C	T	0.99996	0.99806	Imputed	0.03846	-1.63055 (0.32600)	5.76399e-06
436	rs191100937	10	130810242	NA	NA	C	T	0.99976	0.98914	Imputed	0.03846	-1.63055 (0.32600)	5.76399e-06
437	rs138567065	10	130819767	NA	NA	C	A	0.99996	0.99801	Imputed	0.03846	-1.63055 (0.32600)	5.76399e-06
438	rs142092008	10	130822900	NA	NA	C	T	0.99996	0.99802	Imputed	0.03846	-1.63055 (0.32600)	5.76399e-06
439	rs150386897	10	130823703	NA	NA	G	A	0.99996	0.99805	Imputed	0.03846	-1.63055 (0.32600)	5.76399e-06
440	rs191107957	10	130825756	NA	NA	G	A	0.99996	0.99801	Imputed	0.03846	-1.63055 (0.32600)	5.76399e-06
441	rs150752642	10	130829655	NA	NA	C	T	0.99996	0.99837	Imputed	0.03846	-1.63055 (0.32600)	5.76399e-06
442	rs139104539	10	130829876	NA	NA	G	C	0.99926	0.97136	Imputed	0.03846	-1.63055 (0.32600)	5.76399e-06
443	17:73184082:CA:C	17	73184082	NA	NA	CA	C	0.96512	0.73587	Imputed	0.12295	-0.96750 (0.19201)	5.79414e-06
444	rs12488233	3	157225928	NA	NA	A	G	0.98975	0.9389	Imputed	0.01429	2.92956 (0.59071)	5.79906e-06
445	rs6785775	3	157228380	NA	NA	A	G	0.99072	0.94517	Imputed	0.01429	2.92956 (0.59071)	5.79906e-06
446	rs116796777	13	26485998	ATP8A2	genic downstream, intron	T	C	0.99375	0.80203	Imputed	0.01974	-1.72978 (0.35173)	5.8268e-06
447	rs60066124	7	132131914	PLXNA4	intron, genic downstream	C	T	0.99615	0.77092	Imputed	0.01333	-2.87400 (0.58407)	5.90165e-06
448	rs111830238	7	132142574	PLXNA4	intron, genic downstream	G	A	0.99202	0.65636	Imputed	0.01333	-2.87400 (0.58407)	5.90165e-06
449	rs144297192	11	6532668	DNHD1	intron; Clinical significance: benign	C	G	0.99947	0.97805	Imputed	0.07463	-1.01583 (0.20410)	5.91964e-06
450	rs12809815	12	66405076	NA	NA	T	C	0.99769	0.98945	Imputed	0.42253	-0.54126 (0.10942)	5.9202e-06
451	rs76083521	13	72702980	NA	NA	C	T	0.99808	0.96685	Imputed	0.11111	-0.91213 (0.18214)	6.02075e-06
452	rs76561417	5	106402648	NA	NA	A	C	0.99694	0.77758	Imputed	0.02113	-1.85780 (0.37612)	6.0786e-06
453	rs73065420	19	53265985	NA	NA	T	C	0.96052	0.41936	Imputed	0.02273	-1.90664 (0.38318)	6.13332e-06
454	rs11072925	15	80885800	ARNT2	intron	C	T	0.97919	0.90146	Imputed	0.1	-0.96556 (0.18958)	6.13535e-06
455	rs76604745	8	139518844	NA	NA	A	G	0.99931	0.94943	Imputed	0.02703	-1.66373 (0.33882)	6.27909e-06
456	8:139519847:TGTGA:T	8	139519847	NA	NA	TGTGA	T	0.99788	0.8685	Imputed	0.02703	-1.66373 (0.33882)	6.27909e-06
457	rs139297737	8	139524619	NA	NA	C	T	0.99994	0.99442	Imputed	0.02703	-1.66373 (0.33882)	6.27909e-06
458	rs115655282	8	139525058	NA	NA	A	G	0.99992	0.99299	Genotyped	0.02703	-1.66373 (0.33882)	6.27909e-06
459	rs114510833	8	139527983	NA	NA	T	C	0.99877	0.93282	Imputed	0.02703	-1.66373 (0.33882)	6.27909e-06
460	rs1596121	2	151255559	NA	NA	A	T	0.9819	0.34444	Imputed	0.03906	1.86133 (0.37326)	6.28227e-06
461	6:98835728:AT:A	6	98835728	NA	NA	AT	A	0.99284	0.81426	Imputed	0.04861	-1.34370 (0.27306)	6.34228e-06
462	rs527677411	6	98835731	NA	NA	T	A	0.99284	0.81426	Imputed	0.04861	-1.34370 (0.27306)	6.34228e-06
463	16:9340176:GC:G	16	9340176	NA	NA	GC	G	0.99854	0.8815	Imputed	0.01538	-3.02520 (0.60812)	6.35207e-06
464	rs142964213	16	9342484	LOC101927026	intron, genic upstream	C	T	0.99844	0.87608	Imputed	0.01538	-3.02520 (0.60812)	6.35207e-06
465	rs2326385	6	126545036	TRMT11	intron, genic downstream	T	A	0.96748	0.71424	Imputed	0.02239	2.36448 (0.47698)	6.36661e-06
466	rs73383008	18	3637377	DLGAP1	genic downstream, intron	T	C	0.99646	0.96122	Imputed	0.19178	-0.71065 (0.14464)	6.36932e-06
467	rs10468746	18	3638241	DLGAP1	genic downstream, intron	C	T	0.9947	0.94212	Imputed	0.19178	-0.71065 (0.14464)	6.36932e-06
468	rs112461099	3	85868236	CADM2, CADM2-AS2	intron	C	T	0.98703	0.89913	Imputed	0.23026	-0.59698 (0.12199)	6.38356e-06
469	19:56038643:GAC:G	19	56038643	NA	NA	GAC	G	0.98441	0.88264	Imputed	0.17164	-0.81529 (0.16455)	6.42106e-06
470	rs41302251	10	43297746	BMS1	intron	T	C	0.98752	0.81473	Imputed	0.02381	-1.89849 (0.38052)	6.43491e-06
471	rs370275484	17	78265103	RNF213	intron	C	T	0.99446	0.69445	Imputed	0.02632	-2.00255 (0.39676)	6.57855e-06
472	rs74838895	6	2515549	NA	NA	G	A	0.99999	0.99897	Genotyped	0.01754	-3.02795 (0.60017)	6.62458e-06
473	rs77422928	6	2518514	NA	NA	T	C	0.9999	0.99076	Genotyped	0.01754	-3.02795 (0.60017)	6.62458e-06
474	rs7452136	6	2521656	NA	NA	T	C	0.99796	0.87364	Imputed	0.01754	-3.02795 (0.60017)	6.62458e-06
475	rs4410772	6	2521705	NA	NA	G	A	0.99966	0.97085	Imputed	0.01754	-3.02795 (0.60017)	6.62458e-06
476	rs4260782	6	2521754	NA	NA	A	G	0.99796	0.87364	Imputed	0.01754	-3.02795 (0.60017)	6.62458e-06
477	rs74767451	6	2522766	NA	NA	A	T	0.99857	0.89715	Imputed	0.01754	-3.02795 (0.60017)	6.62458e-06
478	rs142440290	3	16402905	RFTN1	intron	G	A	0.99929	0.95931	Imputed	0.03226	-1.95744 (0.39270)	6.76919e-06
479	rs114988729	3	16404329	RFTN1	intron	C	T	0.9997	0.98084	Genotyped	0.03226	-1.95744 (0.39270)	6.76919e-06
480	rs113785943	19	57646143	ZIM3, LOC124904804	2KB upstream, 3 -prime UTR, upstream	G	A	0.99589	0.87573	Imputed	0.07576	-0.99584 (0.20125)	6.7746e-06
481	rs143777789	19	57647957	ZIM3	intron	G	C	0.996	0.87991	Imputed	0.07576	-0.99584 (0.20125)	6.7746e-06
482	rs142827872	19	57647988	ZIM3	intron	C	T	0.996	0.87991	Imputed	0.07576	-0.99584 (0.20125)	6.7746e-06
483	rs73337091	10	87298730	LOC105378404	intron, genic downstream	G	A	0.99924	0.96234	Imputed	0.03425	-1.43596 (0.29328)	6.78019e-06
484	rs2233407	14	35874523	NFKBIA	2KB upstream, upstream; Clinical significance: benign	T	A	0.96729	0.689	Imputed	0.02344	-2.17927 (0.43898)	6.80515e-06
485	rs73947406	18	35454122	NA	NA	C	T	0.99593	0.77255	Imputed	0.02308	-1.88168 (0.37984)	6.84353e-06
486	rs191136217	10	3802655	LOC105376363	genic upstream, non-coding, upstream	A	G	0.99868	0.91243	Imputed	0.02941	-1.41594 (0.28728)	6.85782e-06
487	rs75921067	6	1299461	NA	NA	C	T	0.99567	0.97224	Genotyped	0.07407	-1.18785 (0.23412)	6.86206e-06
488	rs2601046	2	169228553	LOC105373734	intron, genic upstream	T	C	0.98859	0.9209	Imputed	0.05932	1.56699 (0.31267)	6.86538e-06
489	rs2601047	2	169228889	LOC105373734	intron, genic upstream	T	A	0.98902	0.92579	Imputed	0.05932	1.56699 (0.31267)	6.86538e-06
490	rs9999742	4	67943855	LOC105377262	upstream, 2KB upstream	T	C	0.98822	0.88739	Imputed	0.07576	-1.00135 (0.20258)	6.90166e-06
491	rs559102122	1	23719167	TCEA3	intron	C	T	0.99369	0.76436	Imputed	0.0493	-1.47062 (0.29987)	6.91891e-06
492	1:23719897:T:TACACACCC	1	23719897	NA	NA	T	TACACACCC	0.99369	0.76436	Imputed	0.0493	-1.47062 (0.29987)	6.91891e-06
493	rs528100814	17	2244092	SGSM2	intron, 5 -prime UTR	A	T	0.99486	0.56773	Imputed	0.02632	-1.67799 (0.34444)	6.93024e-06
494	rs76874773	16	81440530	NA	NA	G	T	0.99744	0.95958	Imputed	0.01852	-3.39012 (0.66910)	7.02612e-06
495	rs77877707	16	81440744	NA	NA	A	G	0.99971	0.9938	Imputed	0.01852	-3.39012 (0.66910)	7.02612e-06
496	rs76954678	16	81440786	NA	NA	A	C	0.99994	0.99878	Genotyped	0.01852	-3.39012 (0.66910)	7.02612e-06
497	rs74588316	16	81442291	NA	NA	G	T	0.9998	0.99406	Imputed	0.01852	-3.39012 (0.66910)	7.02612e-06
498	rs77223838	16	81443280	NA	NA	G	T	0.99989	0.99651	Imputed	0.01852	-3.39012 (0.66910)	7.02612e-06
499	rs76108583	16	81443388	NA	NA	C	G	0.99989	0.99651	Imputed	0.01852	-3.39012 (0.66910)	7.02612e-06
500	rs78844525	16	81444474	NA	NA	A	G	0.99989	0.99652	Imputed	0.01852	-3.39012 (0.66910)	7.02612e-06
501	rs75390554	16	81444561	NA	NA	C	T	0.99995	0.99861	Genotyped	0.01852	-3.39012 (0.66910)	7.02612e-06
502	rs78229468	16	81444782	NA	NA	A	G	0.99989	0.99652	Imputed	0.01852	-3.39012 (0.66910)	7.02612e-06
503	rs80046007	16	81445730	NA	NA	A	G	0.99709	0.94058	Imputed	0.01852	-3.39012 (0.66910)	7.02612e-06
504	rs537231710	2	132049914	LOC440910	intron	T	G	0.99582	0.92941	Genotyped	0.09028	-1.01990 (0.20852)	7.08207e-06
505	rs557153588	2	132050246	LOC440910	intron	C	G	0.99781	0.95875	Imputed	0.09028	-1.01990 (0.20852)	7.08207e-06
506	rs145301371	8	23555506	LOC107986930	genic downstream, intron	C	G	0.99563	0.71256	Imputed	0.01587	-2.94149 (0.59277)	7.08307e-06
507	rs57449262	6	132547421	NA	NA	G	A	0.99272	0.73852	Imputed	0.03676	-1.32283 (0.26901)	7.14893e-06
508	rs11964836	6	126868535	NA	NA	C	T	0.99384	0.9049	Imputed	0.02239	-2.32802 (0.47287)	7.19942e-06
509	rs142673510	6	126907560	NA	NA	G	A	0.99343	0.92251	Imputed	0.02239	-2.32802 (0.47287)	7.19942e-06
510	rs62437220	6	127353873	LOC105377989	intron	T	A	0.99082	0.84699	Imputed	0.02239	-2.32802 (0.47287)	7.19942e-06
511	rs73852393	4	146532972	NA	NA	G	C	0.95795	0.84861	Imputed	0.19863	-0.74868 (0.15345)	7.22838e-06
512	rs77357086	7	138666803	KIAA1549	2KB upstream, upstream	G	A	0.99057	0.75597	Imputed	0.07258	-1.06862 (0.21523)	7.25497e-06
513	rs73163446	3	164716768	SI	intron	T	C	0.99675	0.96507	Imputed	0.02381	-1.77476 (0.35815)	7.25924e-06
514	rs571317469	3	164736087	SI	intron	A	T	0.98808	0.83567	Imputed	0.02381	-1.77476 (0.35815)	7.25924e-06
515	rs369548417	3	164736088	SI	intron	G	T	0.986	0.83776	Imputed	0.02381	-1.77476 (0.35815)	7.25924e-06
516	rs554092076	3	164736089	SI	intron	A	C	0.98808	0.83567	Imputed	0.02381	-1.77476 (0.35815)	7.25924e-06
517	rs573877250	3	164736090	SI	intron	A	T	0.98808	0.83567	Imputed	0.02381	-1.77476 (0.35815)	7.25924e-06
518	rs73163455	3	164745100	SI	intron	T	C	0.9955	0.94395	Imputed	0.02381	-1.77476 (0.35815)	7.25924e-06
519	rs12489113	3	164854410	SI	genic upstream, intron	T	C	0.99999	0.99982	Genotyped	0.02381	-1.77476 (0.35815)	7.25924e-06
520	rs73165232	3	164895724	NA	NA	A	T	0.99715	0.96104	Imputed	0.02381	-1.77476 (0.35815)	7.25924e-06
521	rs74488259	10	30821320	LOC105376478	intron, non-coding	A	G	0.98511	0.84769	Imputed	0.06338	-1.04748 (0.21419)	7.27997e-06
522	rs111695626	13	34884577	LOC124903154	intron	G	A	0.99615	0.79965	Imputed	0.02703	-1.60891 (0.33040)	7.3111e-06
523	rs150081105	13	72895230	NA	NA	C	T	0.99406	0.78551	Imputed	0.04688	-1.42200 (0.28786)	7.42506e-06
524	rs150112709	4	45756064	NA	NA	A	G	0.99648	0.87409	Imputed	0.05469	-1.50110 (0.30389)	7.43428e-06
525	rs77540823	3	196460474	PIGX	intron	T	G	0.99795	0.88788	Imputed	0.03731	-1.45003 (0.29513)	7.46543e-06
526	rs115696412	3	196472307	PAK2	intron, genic upstream	A	G	0.99737	0.86462	Imputed	0.03731	-1.45003 (0.29513)	7.46543e-06
527	rs59196953	11	2152267	IGF2, INS-IGF2	non-coding, genic downstream, 3 -prime UTR	A	G	0.99541	0.84357	Imputed	0.09016	-1.01221 (0.20381)	7.47241e-06
528	rs61324508	11	74970972	ARRB1	500B downstream, downstream	G	A	0.99174	0.89306	Imputed	0.17742	-0.78304 (0.15806)	7.53804e-06
529	rs41429652	11	74971747	ARRB1	3 -prime UTR	C	T	0.99087	0.87605	Imputed	0.17742	-0.78304 (0.15806)	7.53804e-06
530	11:74971980:C:CT	11	74971980	NA	NA	C	CT	0.99091	0.88037	Imputed	0.17742	-0.78304 (0.15806)	7.53804e-06
531	rs61116397	11	74971982	ARRB1	3 -prime UTR	T	C	0.99091	0.88037	Imputed	0.17742	-0.78304 (0.15806)	7.53804e-06
532	rs181873855	11	74972113	ARRB1	3 -prime UTR	T	G	0.99093	0.88276	Imputed	0.17742	-0.78304 (0.15806)	7.53804e-06
533	rs1391448	18	51399745	NA	NA	A	C	0.99438	0.96067	Genotyped	0.17797	-0.82064 (0.16467)	7.57536e-06
534	rs116705132	4	148910142	ARHGAP10	genic downstream, intron	C	T	0.99383	0.69202	Imputed	0.02083	-1.87145 (0.38414)	7.60354e-06
535	rs559437642	7	105963638	NA	NA	C	T	0.99695	0.90779	Imputed	0.03521	-1.41981 (0.29122)	7.69564e-06
536	rs550785033	7	105964474	NA	NA	T	A	0.9978	0.93672	Imputed	0.03521	-1.41981 (0.29122)	7.69564e-06
537	rs60518048	7	105965924	NA	NA	C	T	0.99779	0.93661	Imputed	0.03521	-1.41981 (0.29122)	7.69564e-06
538	rs73720806	7	105968057	NA	NA	C	T	0.99784	0.93767	Imputed	0.03521	-1.41981 (0.29122)	7.69564e-06
539	rs73720807	7	105968219	NA	NA	A	G	0.99786	0.93849	Imputed	0.03521	-1.41981 (0.29122)	7.69564e-06
540	rs73720808	7	105968422	NA	NA	G	A	0.99786	0.93849	Imputed	0.03521	-1.41981 (0.29122)	7.69564e-06
541	rs60210650	7	105973043	NA	NA	C	T	0.99806	0.94537	Imputed	0.03521	-1.41981 (0.29122)	7.69564e-06
542	rs6973957	7	105977027	NA	NA	T	C	0.99818	0.94988	Imputed	0.03521	-1.41981 (0.29122)	7.69564e-06
543	rs113680609	2	51814784	LOC730100	intron	T	A	0.99279	0.61992	Imputed	0.03226	-1.66067 (0.33564)	7.70974e-06
544	rs113366587	2	51851808	LOC730100	intron	C	G	0.99283	0.66752	Imputed	0.03226	-1.66067 (0.33564)	7.70974e-06
545	rs116738630	13	22141661	MICU2	genic upstream, intron	A	G	0.97031	0.44477	Imputed	0.03333	-1.34144 (0.27679)	7.78689e-06
546	rs145576175	13	22146881	MICU2	genic upstream, intron	T	C	0.97043	0.44535	Imputed	0.03333	-1.34144 (0.27679)	7.78689e-06
547	rs571335310	13	22152135	MICU2	genic upstream, intron	A	C	0.9706	0.44352	Imputed	0.03333	-1.34144 (0.27679)	7.78689e-06
548	rs77588108	13	22156219	MICU2	genic upstream, intron	T	C	0.97066	0.44326	Imputed	0.03333	-1.34144 (0.27679)	7.78689e-06
549	rs80031428	13	22157701	MICU2	genic upstream, intron	T	C	0.97075	0.44194	Imputed	0.03333	-1.34144 (0.27679)	7.78689e-06
550	rs142324749	19	30179550	NA	NA	C	T	0.99985	0.98675	Imputed	0.04478	-1.19829 (0.24451)	7.80721e-06
551	rs74868577	19	30190048	C19orf12	3 -prime UTR; Clinical significance: benign	G	A	1	1	Genotyped	0.04478	-1.19829 (0.24451)	7.80721e-06
552	8:119196722:ATTTC:A	8	119196722	NA	NA	ATTTC	A	0.98432	0.95101	Imputed	0.13889	-0.70990 (0.14599)	7.86961e-06
553	rs561992698	5	27344149	NA	NA	G	A	0.99304	0.54081	Imputed	0.02206	-2.59043 (0.52966)	7.87308e-06
554	rs531889169	5	27376649	NA	NA	T	G	0.99301	0.53773	Imputed	0.02206	-2.59043 (0.52966)	7.87308e-06
555	rs566718808	7	29807685	NA	NA	A	G	0.98251	0.48044	Imputed	0.02143	-1.90140 (0.38995)	7.87402e-06
556	rs72889949	2	52920194	LOC105374598	intron	C	T	0.99862	0.98157	Imputed	0.02308	-1.80837 (0.36815)	7.95312e-06
557	rs10878360	12	66408476	NA	NA	T	C	0.99798	0.99093	Imputed	0.4507	-0.53513 (0.10997)	7.96295e-06
558	rs10878361	12	66408606	NA	NA	A	G	0.99999	0.99994	Genotyped	0.4507	-0.53513 (0.10997)	7.96295e-06
559	rs74759521	10	85485879	NA	NA	A	G	0.99418	0.69617	Imputed	0.03472	-1.38171 (0.28439)	7.98902e-06
560	rs35131486	2	230554996	DNER	intron	C	A	0.97301	0.91312	Imputed	0.22464	-0.71952 (0.14749)	8.01626e-06
561	rs115545540	6	119347739	FAM184A, LOC124901389	intron	G	A	0.99405	0.6826	Imputed	0.02344	-1.83260 (0.37262)	8.02618e-06
562	rs148066171	6	119356561	FAM184A	intron	G	A	0.99536	0.75875	Imputed	0.02344	-1.83260 (0.37262)	8.02618e-06
563	rs148683633	6	119369518	FAM184A	intron	C	A	0.99664	0.79602	Imputed	0.02344	-1.83260 (0.37262)	8.02618e-06
564	rs74134542	1	197976479	NA	NA	T	C	0.98952	0.61425	Imputed	0.03788	-1.36217 (0.27795)	8.03575e-06
565	rs117908671	15	73689194	LOC124903571	intron	G	C	0.99782	0.9308	Imputed	0.01613	-2.81845 (0.57123)	8.09424e-06
566	rs17001990	4	77380337	SHROOM3	intron	A	G	0.99182	0.62785	Imputed	0.02	-2.56543 (0.53054)	8.11106e-06
567	rs9512077	13	26653096	NA	NA	G	T	0.97894	0.6211	Imputed	0.01948	-1.71875 (0.35640)	8.15435e-06
568	rs28962468	2	51808387	LOC730100	intron	A	G	0.99842	0.90767	Imputed	0.04032	-1.57008 (0.31852)	8.23113e-06
569	rs28962473	2	51811289	LOC730100	intron	G	A	0.99456	0.79458	Imputed	0.04032	-1.57008 (0.31852)	8.23113e-06
570	rs28961596	2	51870755	LOC730100	intron	A	G	0.99574	0.82972	Imputed	0.04032	-1.57008 (0.31852)	8.23113e-06
571	rs72875174	2	51874419	LOC730100	intron	G	T	0.99499	0.79812	Imputed	0.04032	-1.57008 (0.31852)	8.23113e-06
572	rs28949878	2	51878679	LOC730100	intron	A	G	0.99531	0.79865	Imputed	0.04032	-1.57008 (0.31852)	8.23113e-06
573	rs72888224	2	51894836	LOC730100	intron	A	T	0.99341	0.7067	Imputed	0.04032	-1.57008 (0.31852)	8.23113e-06
574	rs116620586	16	53780932	FTO, LOC124903691	intron	C	G	0.99382	0.78979	Imputed	0.04762	-1.46871 (0.29872)	8.3281e-06
575	rs7244485	18	55006302	NA	NA	G	C	0.99994	0.99431	Imputed	0.02899	-1.83226 (0.37649)	8.364e-06
576	rs80128661	18	55007638	NA	NA	C	T	0.99992	0.99254	Genotyped	0.02899	-1.83226 (0.37649)	8.364e-06
577	8:107198749:TTGTGAATTCACA:T	8	107198749	NA	NA	TTGTGAATTCACA	T	0.99698	0.78961	Imputed	0.01899	-2.42491 (0.50482)	8.40785e-06
578	rs184304345	2	62873675	NA	NA	C	T	0.9861	0.91958	Imputed	0.03509	-1.41059 (0.28352)	8.42211e-06
579	rs114786513	6	88722654	NA	NA	T	C	0.9931	0.91415	Genotyped	0.10448	-0.98020 (0.20093)	8.46537e-06
580	rs573815412	15	61200219	RORA	genic upstream, intron	T	C	0.99282	0.62087	Imputed	0.02727	-1.88146 (0.37647)	8.4813e-06
581	rs76564278	2	100876843	NA	NA	A	C	0.99334	0.78887	Imputed	0.02206	-1.69736 (0.34853)	8.48792e-06
582	rs114100633	2	100894444	LONRF2	genic downstream, 3 -prime UTR	A	G	0.98321	0.64038	Imputed	0.02206	-1.69736 (0.34853)	8.48792e-06
583	rs79934329	2	100952933	NA	NA	G	A	0.99638	0.87121	Imputed	0.02206	-1.69736 (0.34853)	8.48792e-06
584	rs138762416	2	100998559	NA	NA	C	T	0.99929	0.97277	Imputed	0.02206	-1.69736 (0.34853)	8.48792e-06
585	rs115167757	2	101009322	CHST10	3 -prime UTR	A	G	0.99993	0.99732	Genotyped	0.02206	-1.69736 (0.34853)	8.48792e-06
586	rs80262250	6	2837258	SERPINB1	intron	C	T	0.99194	0.76215	Imputed	0.04464	-1.44084 (0.28906)	8.49614e-06
587	rs62653707	1	22904710	EPHA8	intron, genic upstream	T	C	0.98029	0.48455	Imputed	0.01471	-2.90669 (0.59701)	8.52807e-06
588	rs116544485	12	4977853	NA	NA	G	A	0.99914	0.96553	Genotyped	0.05224	-1.19520 (0.24528)	8.63807e-06
589	rs114841944	12	4978679	NA	NA	G	A	0.99555	0.82602	Imputed	0.05224	-1.19520 (0.24528)	8.63807e-06
590	rs75478348	12	4979193	NA	NA	C	T	0.99701	0.87302	Imputed	0.05224	-1.19520 (0.24528)	8.63807e-06
591	rs10468744	18	3637017	DLGAP1	genic downstream, intron	C	T	0.99623	0.96145	Genotyped	0.19863	-0.69649 (0.14421)	8.66841e-06
592	rs6911636	6	3628668	LOC100507336	intron, genic upstream	G	A	0.99875	0.96242	Imputed	0.02419	-1.88147 (0.38330)	8.8511e-06
593	rs80225946	16	4742859	NUDT16L1	upstream, 2KB upstream	T	G	0.99585	0.88269	Imputed	0.03125	-2.18443 (0.44675)	8.88426e-06
594	rs115574033	3	34863734	NA	NA	A	G	0.98886	0.86433	Imputed	0.09524	-0.97811 (0.19971)	8.90462e-06
595	3:34868198:CT:C	3	34868198	NA	NA	CT	C	0.98904	0.86672	Imputed	0.09524	-0.97811 (0.19971)	8.90462e-06
596	rs114882834	16	81962908	PLCG2	intron	A	G	0.99817	0.90972	Imputed	0.03636	-2.38618 (0.47893)	8.93027e-06
597	rs150799909	16	81963144	PLCG2	intron	G	A	0.99862	0.91502	Imputed	0.03636	-2.38618 (0.47893)	8.93027e-06
598	rs11863149	16	81964119	PLCG2	intron	A	C	0.99862	0.91861	Imputed	0.03636	-2.38618 (0.47893)	8.93027e-06
599	rs113427903	15	95951039	NA	NA	T	A	0.99245	0.62039	Imputed	0.03077	-1.76750 (0.36223)	8.93427e-06
600	5:64778349:AAAG:A	5	64778349	NA	NA	AAAG	A	0.995	0.81983	Imputed	0.02055	-2.45187 (0.50881)	9.02913e-06
601	rs148777560	3	195356080	NA	NA	G	T	0.79412	0.46496	Imputed	0.4	-0.57230 (0.11744)	9.14145e-06
602	2:114888827:GT:G	2	114888827	NA	NA	GT	G	0.97653	0.92532	Imputed	0.45139	0.47070 (0.09766)	9.21446e-06
603	rs141767245	8	146184040	NA	NA	G	A	0.9849	0.82785	Imputed	0.16197	-0.69067 (0.14314)	9.25329e-06
604	rs72971002	2	124533750	NA	NA	G	C	0.99741	0.9152	Imputed	0.0625	-1.11773 (0.22920)	9.30425e-06
605	2:124536638:A:AT	2	124536638	NA	NA	A	AT	0.9987	0.9361	Imputed	0.0625	-1.11773 (0.22920)	9.30425e-06
606	rs72972605	2	124537203	NA	NA	C	T	0.99926	0.96354	Imputed	0.0625	-1.11773 (0.22920)	9.30425e-06
607	rs114743696	2	124538374	NA	NA	G	C	0.99912	0.95675	Imputed	0.0625	-1.11773 (0.22920)	9.30425e-06
608	rs116501864	2	124538375	NA	NA	G	A	0.99933	0.96666	Imputed	0.0625	-1.11773 (0.22920)	9.30425e-06
609	rs57784596	2	124540323	NA	NA	C	T	0.9996	0.97916	Imputed	0.0625	-1.11773 (0.22920)	9.30425e-06
610	rs72972617	2	124542926	NA	NA	C	T	0.99959	0.97874	Imputed	0.0625	-1.11773 (0.22920)	9.30425e-06
611	rs72972621	2	124550696	NA	NA	C	T	0.99907	0.95382	Imputed	0.0625	-1.11773 (0.22920)	9.30425e-06
612	rs140097598	2	124557596	NA	NA	G	A	0.99877	0.94215	Imputed	0.0625	-1.11773 (0.22920)	9.30425e-06
613	rs79476178	16	90102748	GAS8	intron	C	T	0.99719	0.79398	Imputed	0.03788	-1.37093 (0.28209)	9.30576e-06
614	rs115616020	2	71818775	DYSF	intron	C	T	0.99582	0.65033	Imputed	0.02174	-1.63089 (0.33720)	9.33387e-06
615	rs35500554	6	145201433	NA	NA	G	T	0.99726	0.96641	Genotyped	0.10448	-0.95979 (0.19814)	9.58476e-06
616	17:73189870:TG:T	17	73189870	NA	NA	TG	T	0.99507	0.83873	Imputed	0.04918	-1.53855 (0.31436)	9.62554e-06
617	rs72712052	15	27116975	GABRA5	intron	G	T	0.99246	0.81186	Imputed	0.02174	-1.84333 (0.38181)	9.63031e-06
618	rs10455025	5	110404999	TSLP	upstream, 2KB upstream	A	C	0.99996	0.99969	Genotyped	0.0493	-1.41596 (0.29419)	9.6707e-06
619	rs77793850	5	110452944	WDR36	intron	G	A	0.99952	0.99605	Imputed	0.0493	-1.41596 (0.29419)	9.6707e-06
620	10:68066200:CAAT:C	10	68066200	NA	NA	CAAT	C	0.9963	0.98354	Imputed	0.33099	-0.58037 (0.12060)	9.68992e-06
621	rs114963639	18	51391669	NA	NA	A	G	0.99367	0.89852	Imputed	0.16102	-0.85986 (0.17514)	9.78065e-06
622	rs28433688	18	51392875	NA	NA	A	G	0.99366	0.89816	Imputed	0.16102	-0.85986 (0.17514)	9.78065e-06
623	rs77137069	10	50573701	DRGX	3 -prime UTR	G	A	0.99895	0.96913	Imputed	0.09375	-0.99106 (0.20389)	9.84261e-06
624	rs113019034	10	50577162	DRGX	intron	A	T	0.99899	0.97016	Imputed	0.09375	-0.99106 (0.20389)	9.84261e-06
625	rs113301174	10	50578496	DRGX	intron	G	A	0.99903	0.97143	Imputed	0.09375	-0.99106 (0.20389)	9.84261e-06
626	rs116093832	1	175470014	TNR	intron	C	G	0.98947	0.79421	Imputed	0.0625	-1.15900 (0.24138)	9.8495e-06
627	rs75762997	1	175471376	TNR	intron	C	A	0.98947	0.79421	Imputed	0.0625	-1.15900 (0.24138)	9.8495e-06
628	rs141200889	15	99620984	SYNM-AS1	genic downstream, intron	T	C	0.99064	0.60739	Imputed	0.05	-1.19537 (0.24829)	9.85816e-06
629	rs139055304	13	34891791	LOC124903154	intron	A	C	0.99934	0.97777	Imputed	0.06081	-1.12304 (0.23454)	9.88019e-06
630	rs138686317	13	34896262	LOC124903154	500B downstream, downstream	G	A	0.99882	0.96595	Imputed	0.06081	-1.12304 (0.23454)	9.88019e-06
631	rs139507770	13	34897136	NA	NA	C	A	0.99879	0.96492	Imputed	0.06081	-1.12304 (0.23454)	9.88019e-06
632	rs147518466	13	34900709	NA	NA	C	T	0.99834	0.9602	Imputed	0.06081	-1.12304 (0.23454)	9.88019e-06
633	rs11892805	2	53376578	LOC105369165	intron, genic upstream	T	C	0.99854	0.89067	Imputed	0.02381	-1.62791 (0.33458)	9.97509e-06
aHuman assembly GRCh37 (hg19).
bThe primary locus gene and functional consequence (SNP location on gene) were taken from dbSNP (https://www.ncbi.nlm.nih.gov/snp/?term={snp of interest}), where links to the full gene names can also be obtained.
cCoefficient of the alternative allele relative to the reference allele.
Abbreviations: Chr = chromosome, MAF = minor allele frequency, NA = not applicable (e.g. for intergenic genes or SNPs without rsID numbers), rsID = reference SNP cluster ID (where unavailable, the position-based ID is provided), UTR = untranslated region.

## Sheet: Supplemental Table 6
Supplemental Table 6. SNPs above the nominal significance (1 × 10-5) threshold for War-PATH cohort 4 which comprised 94 mixed-ancestry and black-Africans recruited from Uganda and South Africa.
#	rsID	Chr	Positiona	Geneb	Functional Consequenceb	Reference allele (A)	Alternative allele (B)	Average call	R-squared	Genotyped	MAF	Betac (Standard error)	P-value
1	10:113573620:G:A	10	113573620	NA	NA	G	A	0.98315	0.68595	Imputed	0.0266	-2.13371 (0.36056)	8.51785e-08
2	rs142825343	10	113668296	NA	NA	T	C	0.99159	0.79915	Imputed	0.0266	-2.13371 (0.36056)	8.51785e-08
3	14:24973085:TA:TAA	14	24973085	NA	NA	TA	TAA	0.99913	0.94112	Imputed	0.02128	-2.56040 (0.43394)	9.16238e-08
4	rs187835484	10	113579859	NA	NA	C	T	0.99064	0.81039	Imputed	0.03191	-1.66921 (0.28426)	1.03045e-07
5	rs187322899	10	113724651	NA	NA	G	A	0.99286	0.83987	Imputed	0.03191	-1.92208 (0.33416)	1.69688e-07
6	rs115823430	10	113727318	NA	NA	T	C	0.99303	0.84142	Imputed	0.03191	-1.92208 (0.33416)	1.69688e-07
7	rs7240852	18	61330016	SERPINB3	2KB upstream, upstream	T	C	0.99379	0.97269	Imputed	0.27128	-0.77953 (0.13605)	1.8611e-07
8	rs8130370	21	29289520	NA	NA	T	C	0.88868	0.52127	Imputed	0.15957	-1.10188 (0.19260)	1.92742e-07
9	16:74014820:C:CA	16	74014820	NA	NA	C	CA	0.99445	0.97629	Imputed	0.35638	-0.71807 (0.13174)	5.83084e-07
10	rs56261608	16	74014821	NA	NA	G	T	0.99445	0.97629	Imputed	0.35638	-0.71807 (0.13174)	5.83084e-07
11	rs56309582	16	74014826	NA	NA	G	A	0.9944	0.97607	Imputed	0.35638	-0.71807 (0.13174)	5.83084e-07
12	rs116868576	16	74014830	NA	NA	G	A	0.99438	0.97599	Imputed	0.35638	-0.71807 (0.13174)	5.83084e-07
13	2:102811019:CT:C	2	102811019	NA	NA	CT	C	0.99498	0.9564	Imputed	0.10106	1.23621 (0.22739)	6.17415e-07
14	rs3771196	2	102815727	IL1RL2	intron	T	A	0.99637	0.96625	Imputed	0.10106	1.23621 (0.22739)	6.17415e-07
15	2:102828378:A:ATT	2	102828378	NA	NA	A	ATT	0.99886	0.98832	Imputed	0.10106	1.23621 (0.22739)	6.17415e-07
16	rs11678722	2	102829807	IL1RL2	intron	C	T	0.99735	0.98008	Imputed	0.10106	1.23621 (0.22739)	6.17415e-07
17	rs6733727	2	102839219	IL1RL2	intron, genic downstream, downstream	T	C	0.99628	0.9736	Imputed	0.10106	1.23621 (0.22739)	6.17415e-07
18	rs995515	2	102839382	IL1RL2	intron, genic downstream, downstream	T	C	0.99628	0.97363	Imputed	0.10106	1.23621 (0.22739)	6.17415e-07
19	rs114138039	10	113548406	NA	NA	T	C	0.9902	0.71996	Imputed	0.02128	-2.20353 (0.40984)	7.86755e-07
20	rs140418637	10	113549031	NA	NA	C	T	0.9902	0.71996	Imputed	0.02128	-2.20353 (0.40984)	7.86755e-07
21	rs151225703	10	113559129	NA	NA	C	T	0.99023	0.72076	Imputed	0.02128	-2.20353 (0.40984)	7.86755e-07
22	rs191882561	8	76015110	NA	NA	C	T	0.99747	0.9042	Imputed	0.02128	-2.20353 (0.40984)	7.86755e-07
23	rs1075684	4	5924758	C4orf50, MIR378D1	500B downstream, intron, genic downstream, downstream	C	T	0.999	0.99261	Genotyped	0.14362	-0.97678 (0.18288)	9.07665e-07
24	rs112300188	16	74014966	NA	NA	C	T	0.99267	0.97164	Imputed	0.3617	-0.70294 (0.13193)	9.56182e-07
25	rs12227831	12	50371621	NA	NA	G	A	0.98636	0.65406	Imputed	0.02128	2.26872 (0.42790)	1.06233e-06
26	rs2822752	21	15902286	SAMSN1, LOC124905053	genic downstream, intron	C	A	0.99583	0.93692	Imputed	0.04255	-1.87789 (0.35649)	1.218e-06
27	rs76033388	2	208914514	NA	NA	G	T	0.99449	0.82493	Imputed	0.0266	-2.03384 (0.38665)	1.25593e-06
28	rs975537	7	30697357	CRHR2, LOC124901609	non-coding, intron	T	A	0.99133	0.90137	Imputed	0.05851	1.44258 (0.27587)	1.42083e-06
29	rs115477028	14	101514828	MIR381HG, MIR544A, MIR655	upstream, 2KB upstream, intron	G	A	0.99919	0.97971	Imputed	0.04787	-1.54070 (0.29522)	1.4804e-06
30	rs115579120	14	101516992	MIR381HG, MIR487A	upstream, 2KB upstream, intron	G	T	0.99761	0.95847	Imputed	0.04787	-1.54070 (0.29522)	1.4804e-06
31	rs73353177	14	101523990	NA	NA	C	G	0.9987	0.97234	Imputed	0.04787	-1.54070 (0.29522)	1.4804e-06
32	14:101525645:GGTCTAATAAA:G	14	101525645	NA	NA	GGTCTAATAAA	G	0.9987	0.97234	Imputed	0.04787	-1.54070 (0.29522)	1.4804e-06
33	rs116645335	1	227807148	ZNF678	intron	C	G	0.99712	0.90274	Imputed	0.02128	2.26046 (0.43402)	1.54529e-06
34	rs188946172	1	227828087	ZNF678	intron	G	A	0.99705	0.89657	Imputed	0.02128	2.26046 (0.43402)	1.54529e-06
35	rs185764629	1	227835689	ZNF678	intron	A	G	0.9983	0.93633	Imputed	0.02128	2.26046 (0.43402)	1.54529e-06
36	rs183471621	1	227872761	NA	NA	G	A	0.99836	0.93993	Imputed	0.02128	2.26046 (0.43402)	1.54529e-06
37	rs189169509	1	227872897	NA	NA	G	A	0.99837	0.94036	Imputed	0.02128	2.26046 (0.43402)	1.54529e-06
38	rs189487185	18	61491394	NA	NA	A	G	0.9953	0.92612	Imputed	0.0266	-2.00844 (0.38738)	1.69635e-06
39	18:61491890:CA:C	18	61491890	NA	NA	CA	C	0.99532	0.91999	Imputed	0.0266	-2.00844 (0.38738)	1.69635e-06
40	rs527728534	18	61491893	NA	NA	G	T	0.99532	0.91999	Imputed	0.0266	-2.00844 (0.38738)	1.69635e-06
41	rs114798559	18	61493352	NA	NA	C	T	0.99644	0.9318	Imputed	0.0266	-2.00844 (0.38738)	1.69635e-06
42	rs79118809	18	61494983	NA	NA	T	G	0.99576	0.92978	Imputed	0.0266	-2.00844 (0.38738)	1.69635e-06
43	rs77207425	6	133873334	TARID	intron	C	G	0.99239	0.81225	Imputed	0.03191	-1.78532 (0.34639)	1.91573e-06
44	rs112647116	6	133881485	TARID	intron	G	T	0.99221	0.82047	Imputed	0.03191	-1.78532 (0.34639)	1.91573e-06
45	rs7150660	14	101527750	MIR377	2KB upstream, upstream	G	A	0.99999	0.99993	Genotyped	0.08511	-1.16747 (0.22671)	1.9495e-06
46	14:101528756:AT:A	14	101528756	NA	NA	AT	A	0.99701	0.96922	Imputed	0.08511	-1.16747 (0.22671)	1.9495e-06
47	rs444804	16	84326070	LOC124903734	intron	C	T	0.99968	0.99777	Genotyped	0.17021	-0.83797 (0.16296)	2.00797e-06
48	rs2014663	7	30715573	CRHR2	intron	C	T	0.99974	0.99439	Genotyped	0.05319	1.57946 (0.30747)	2.05016e-06
49	rs10503496	8	14249200	SGCZ	intron	C	T	0.99672	0.96388	Imputed	0.08511	-1.19403 (0.23278)	2.11149e-06
50	rs9835904	3	85140723	CADM2	intron, genic upstream	A	G	0.99061	0.90723	Imputed	0.09043	-1.35515 (0.26421)	2.11522e-06
51	rs13095644	3	85141564	CADM2	genic upstream, intron	G	A	0.99117	0.90835	Imputed	0.09043	-1.35515 (0.26421)	2.11522e-06
52	rs4516626	3	85152987	CADM2	intron, genic upstream	C	T	0.99276	0.92044	Imputed	0.09043	-1.35515 (0.26421)	2.11522e-06
53	rs9846802	3	85156425	CADM2	intron, genic upstream	T	C	0.99299	0.92318	Imputed	0.09043	-1.35515 (0.26421)	2.11522e-06
54	rs9838091	3	85158931	CADM2	intron, genic upstream	C	T	0.99292	0.92216	Imputed	0.09043	-1.35515 (0.26421)	2.11522e-06
55	rs266648	12	55133928	NA	NA	A	G	0.98307	0.84868	Imputed	0.07447	1.38783 (0.27061)	2.11998e-06
56	rs78879562	2	208950301	NA	NA	G	A	0.99696	0.89448	Imputed	0.02128	-2.14801 (0.41905)	2.14135e-06
57	rs12644007	4	5924601	C4orf50, MIR378D1	downstream, genic downstream, 500B downstream, intron	T	C	0.99862	0.99231	Imputed	0.18617	-0.78434 (0.15341)	2.2555e-06
58	rs12506399	4	5924794	C4orf50, MIR378D1	downstream, genic downstream, 500B downstream, intron	G	A	0.99997	0.9998	Genotyped	0.18617	-0.78434 (0.15341)	2.2555e-06
59	rs7116689	11	134366975	B3GAT1-DT	intron	T	C	0.9876	0.55695	Imputed	0.01596	-2.57616 (0.50431)	2.29627e-06
60	rs62192054	2	230376906	DNER	intron	C	T	0.9945	0.6785	Imputed	0.01596	-2.57616 (0.50431)	2.29627e-06
61	rs116931843	8	77558441	ZFHX4-AS1	intron	A	C	0.9952	0.84084	Imputed	0.01596	-2.57616 (0.50431)	2.29627e-06
62	rs56120866	8	97627576	NA	NA	G	A	0.99646	0.88822	Imputed	0.01596	-2.57616 (0.50431)	2.29627e-06
63	rs147499077	6	138257824	NA	NA	T	C	0.98969	0.78869	Imputed	0.03723	-1.71458 (0.33601)	2.34727e-06
64	rs4274037	1	165659861	ALDH9A1	intron	C	T	0.99451	0.90183	Imputed	0.04255	1.54344 (0.30358)	2.52636e-06
65	rs62505495	8	38369084	C8orf86	non-coding	C	G	0.98803	0.65944	Imputed	0.02128	2.17669 (0.42816)	2.52849e-06
66	rs75483525	11	20784008	NELL1	intron	T	G	0.99978	0.98462	Imputed	0.01596	2.52266 (0.49622)	2.52968e-06
67	rs74971572	11	20842688	NELL1	intron	G	A	0.99982	0.99025	Imputed	0.01596	2.52266 (0.49622)	2.52968e-06
68	rs76104053	11	20842729	NELL1	intron	G	A	0.99846	0.94358	Imputed	0.01596	2.52266 (0.49622)	2.52968e-06
69	rs146670305	11	20842929	NELL1	intron	T	G	0.99846	0.94358	Imputed	0.01596	2.52266 (0.49622)	2.52968e-06
70	rs114974603	11	20843507	NELL1	intron	T	C	0.99995	0.99702	Imputed	0.01596	2.52266 (0.49622)	2.52968e-06
71	rs115036577	11	20844386	NELL1	intron	G	A	1	0.99999	Genotyped	0.01596	2.52266 (0.49622)	2.52968e-06
72	rs114219071	11	20847708	NELL1	intron	A	G	1	0.99995	Imputed	0.01596	2.52266 (0.49622)	2.52968e-06
73	rs180947535	11	20849487	NELL1	intron	C	T	1	0.99995	Imputed	0.01596	2.52266 (0.49622)	2.52968e-06
74	rs116734747	11	20850130	NELL1	intron	G	A	0.99927	0.96494	Imputed	0.01596	2.52266 (0.49622)	2.52968e-06
75	rs78940095	11	20850402	NELL1	intron	A	C	1	0.99996	Genotyped	0.01596	2.52266 (0.49622)	2.52968e-06
76	rs77422310	11	20853754	NELL1	intron	C	T	0.99915	0.95759	Imputed	0.01596	2.52266 (0.49622)	2.52968e-06
77	rs76477076	11	20855072	NELL1	intron	T	C	0.99817	0.93058	Imputed	0.01596	2.52266 (0.49622)	2.52968e-06
78	rs77842461	11	20865744	NELL1	intron	C	T	0.99968	0.97867	Imputed	0.01596	2.52266 (0.49622)	2.52968e-06
79	rs190078024	11	20871022	NELL1	intron	G	A	0.99941	0.96256	Imputed	0.01596	2.52266 (0.49622)	2.52968e-06
80	rs116646515	11	20874052	NELL1	intron	A	G	0.99914	0.94853	Imputed	0.01596	2.52266 (0.49622)	2.52968e-06
81	rs35971139	5	1267059	TERT	intron	A	G	0.99643	0.81699	Imputed	0.01596	2.52266 (0.49622)	2.52968e-06
82	rs10224038	7	1522175	INTS1	intron; Clinical significance: benign	A	G	0.9777	0.71849	Imputed	0.08511	-1.29857 (0.25546)	2.53346e-06
83	rs896207	8	58451129	LOC105375855	intron	C	T	0.99011	0.8572	Imputed	0.05319	-1.46847 (0.28979)	2.6976e-06
84	rs192807508	18	9868352	NA	NA	G	A	0.99058	0.81529	Imputed	0.0266	-1.96827 (0.39011)	2.94164e-06
85	rs13136800	4	77364746	SHROOM3	intron	C	A	0.99938	0.98427	Genotyped	0.04255	-1.70154 (0.33741)	2.97013e-06
86	rs11075681	16	68574618	ZFP90	intron	T	G	0.99263	0.7908	Imputed	0.0266	-2.20567 (0.43789)	3.0392e-06
87	rs55803225	16	68634472	NA	NA	C	T	0.99075	0.74041	Imputed	0.0266	-2.20567 (0.43789)	3.0392e-06
88	rs5758319	22	41770891	TEF, LOC105373042	genic upstream, intron	G	T	0.99325	0.9548	Imputed	0.14894	1.02357 (0.20323)	3.04594e-06
89	rs2183652	9	110654829	NA	NA	T	G	0.9683	0.62252	Imputed	0.06383	-1.43573 (0.28507)	3.04788e-06
90	rs3754659	2	236950634	AGAP1	intron, genic downstream	A	G	0.96623	0.7314	Imputed	0.07979	1.37236 (0.27307)	3.1774e-06
91	rs6465966	7	103845603	ORC5	intron	C	T	0.99608	0.87634	Imputed	0.0266	1.99878 (0.39840)	3.28784e-06
92	rs11699439	20	15750717	MACROD2	genic upstream, intron	T	A	0.98867	0.9679	Imputed	0.46808	-0.64833 (0.12940)	3.37616e-06
93	rs16876116	8	29745449	NA	NA	T	C	0.98821	0.77653	Imputed	0.03723	-1.63699 (0.32728)	3.4908e-06
94	rs16876118	8	29745914	NA	NA	C	G	0.98821	0.77653	Imputed	0.03723	-1.63699 (0.32728)	3.4908e-06
95	16:73008467:AACAC:A	16	73008467	NA	NA	AACAC	A	0.986	0.95371	Imputed	0.37766	0.67371 (0.13473)	3.50745e-06
96	rs17707681	5	144400791	NA	NA	T	A	0.98905	0.69521	Imputed	0.0266	-1.61776 (0.32463)	3.74908e-06
97	rs419844	5	144419309	NA	NA	C	G	0.98905	0.70642	Imputed	0.0266	-1.61776 (0.32463)	3.74908e-06
98	12:46091604:A:AT	12	46091604	NA	NA	A	AT	0.99527	0.95242	Imputed	0.09574	1.04372 (0.20962)	3.81224e-06
99	rs186180967	14	22603594	NA	NA	C	A	0.9981	0.86597	Imputed	0.01596	-2.49656 (0.50142)	3.81496e-06
100	8:76002517:TAAC:T	8	76002517	NA	NA	TAAC	T	0.99727	0.82945	Imputed	0.01596	-2.49656 (0.50142)	3.81496e-06
101	rs1728802	3	11066520	SLC6A1	intron	C	T	0.99195	0.69544	Imputed	0.02128	2.18851 (0.43960)	3.82359e-06
102	rs60082823	8	134194441	NA	NA	G	A	0.99356	0.90005	Imputed	0.05319	-1.38433 (0.27826)	3.87667e-06
103	rs58858645	8	134194765	NA	NA	C	G	0.9936	0.90101	Imputed	0.05319	-1.38433 (0.27826)	3.87667e-06
104	rs76857510	14	24967758	LOC101927045	intron	A	T	0.99934	0.96685	Imputed	0.0266	-2.01743 (0.40628)	4.0204e-06
105	rs74780198	14	24967920	LOC101927045	intron	C	T	0.99934	0.96685	Imputed	0.0266	-2.01743 (0.40628)	4.0204e-06
106	rs75089419	14	24975056	CMA1	intron	C	T	0.99971	0.98406	Imputed	0.0266	-2.01743 (0.40628)	4.0204e-06
107	rs2073335	14	24975161	CMA1	intron	C	A	0.99971	0.98406	Imputed	0.0266	-2.01743 (0.40628)	4.0204e-06
108	rs78392666	17	81041508	METRNL	intron, upstream, genic upstream	C	G	0.98432	0.92895	Imputed	0.15957	0.79410 (0.16049)	4.30656e-06
109	rs12118236	1	175174501	NA	NA	G	A	0.98997	0.76391	Imputed	0.0266	-2.32846 (0.47088)	4.35778e-06
110	rs185792894	5	108932810	NA	NA	C	T	0.99593	0.83389	Imputed	0.02128	2.19268 (0.44347)	4.3657e-06
111	5:108935727:A:AGT	5	108935727	NA	NA	A	AGT	0.99592	0.83315	Imputed	0.02128	2.19268 (0.44347)	4.3657e-06
112	rs533876918	5	108940065	NA	NA	C	T	0.99597	0.83606	Imputed	0.02128	2.19268 (0.44347)	4.3657e-06
113	rs578043977	5	108940129	NA	NA	C	T	0.99612	0.85744	Imputed	0.02128	2.19268 (0.44347)	4.3657e-06
114	rs147877714	5	108943757	NA	NA	A	G	0.99597	0.83606	Imputed	0.02128	2.19268 (0.44347)	4.3657e-06
115	rs11577262	1	30918166	NA	NA	T	C	0.99943	0.99453	Genotyped	0.11702	-1.13476 (0.22979)	4.47113e-06
116	1:38475365:C:CT	1	38475365	NA	NA	C	CT	0.9718	0.77556	Imputed	0.08511	-1.36801 (0.27732)	4.56576e-06
117	14:78640148:CCA:C	14	78640148	NA	NA	CCA	C	0.99485	0.90529	Imputed	0.05319	1.30681 (0.26495)	4.57506e-06
118	rs556342011	11	128274377	NA	NA	C	T	0.99583	0.68984	Imputed	0.01596	-2.45044 (0.50007)	5.18417e-06
119	rs563017330	11	128275349	NA	NA	G	T	0.99583	0.68984	Imputed	0.01596	-2.45044 (0.50007)	5.18417e-06
120	rs182314845	1	21893380	ALPL	intron	G	T	0.99789	0.86902	Imputed	0.01596	-2.45044 (0.50007)	5.18417e-06
121	rs186875555	7	115289824	NA	NA	T	C	0.99755	0.83207	Imputed	0.01596	-2.45044 (0.50007)	5.18417e-06
122	rs4961758	9	16776283	BNC2	intron, genic upstream	A	T	0.99547	0.98463	Imputed	0.36702	0.69414 (0.14170)	5.2118e-06
123	rs62430528	6	141592892	NA	NA	C	T	0.99145	0.90908	Imputed	0.06915	-1.21726 (0.24858)	5.25002e-06
124	6:141608128:TAA:T	6	141608128	NA	NA	TAA	T	0.99213	0.91495	Imputed	0.06915	-1.21726 (0.24858)	5.25002e-06
125	10:6532854:G:GT	10	6532854	NA	NA	G	GT	0.98105	0.81208	Imputed	0.09043	1.07714 (0.22000)	5.26513e-06
126	rs146035352	12	64076099	NA	NA	C	G	0.99677	0.8846	Imputed	0.02128	-2.39099 (0.48852)	5.30283e-06
127	rs77806747	12	64088573	NA	NA	G	T	0.99683	0.8857	Imputed	0.02128	-2.39099 (0.48852)	5.30283e-06
128	rs73232117	4	41202820	APBB2	intron, genic upstream	G	A	0.99454	0.87386	Imputed	0.02128	-2.39099 (0.48852)	5.30283e-06
129	rs472317	10	6532178	PRKCQ	intron	C	T	0.99978	0.99691	Genotyped	0.09043	1.14649 (0.23427)	5.31366e-06
130	rs3826628	18	346821	COLEC12	coding sequence, synonymous	C	T	0.99816	0.99166	Genotyped	0.14362	0.92820 (0.18977)	5.36953e-06
131	rs78515768	10	38458222	LOC105376500	2KB upstream, upstream	G	A	0.98625	0.81866	Imputed	0.06383	-1.18329 (0.24198)	5.39174e-06
132	rs7406561	17	81045722	METRNL	intron	T	C	0.97507	0.92006	Imputed	0.29787	-0.74106 (0.15157)	5.40707e-06
133	16:74014832:G:A	16	74014832	NA	NA	G	A	0.99362	0.97345	Imputed	0.37234	-0.67480 (0.13802)	5.41301e-06
134	rs7463166	8	4833790	CSMD1	genic upstream, intron	A	G	0.99999	0.99981	Genotyped	0.06915	-1.22201 (0.25038)	5.59082e-06
135	rs4242497	8	4834787	CSMD1	genic upstream, intron	G	A	0.99871	0.98618	Imputed	0.06915	-1.22201 (0.25038)	5.59082e-06
136	8:4836397:T:TGCAC	8	4836397	NA	NA	T	TGCAC	0.99822	0.97836	Imputed	0.06915	-1.22201 (0.25038)	5.59082e-06
137	8:4837077:CT:C	8	4837077	NA	NA	CT	C	0.99812	0.9758	Imputed	0.06915	-1.22201 (0.25038)	5.59082e-06
138	rs10503297	8	4838459	CSMD1	genic upstream, intron	G	A	0.99972	0.99517	Imputed	0.06915	-1.22201 (0.25038)	5.59082e-06
139	rs73179227	8	4839447	CSMD1	intron, genic upstream	G	C	0.99957	0.99245	Imputed	0.06915	-1.22201 (0.25038)	5.59082e-06
140	rs1005476	22	39158098	NA	NA	C	G	0.98449	0.61777	Imputed	0.0266	2.04557 (0.42003)	5.82631e-06
141	rs531093	11	132594315	OPCML	intron	C	T	0.9735	0.82844	Imputed	0.1117	-0.90689 (0.18629)	5.86612e-06
142	rs9324975	5	144419610	NA	NA	A	G	0.99294	0.73597	Imputed	0.02128	-2.10125 (0.43173)	5.89274e-06
143	rs149559627	22	19538843	NA	NA	G	A	0.98101	0.80463	Imputed	0.06383	-1.18634 (0.24384)	5.93422e-06
144	10:74066414:TA:T	10	74066414	NA	NA	TA	T	0.99744	0.97725	Imputed	0.1117	-1.00467 (0.20682)	6.10903e-06
145	rs12826151	12	18847728	PIK3C2G, PLCZ1	intron, genic downstream	A	C	0.99111	0.93346	Imputed	0.10106	1.21967 (0.25109)	6.11493e-06
146	2:180139056:G:GT	2	180139056	NA	NA	G	GT	0.98992	0.7651	Imputed	0.02128	2.26723 (0.46724)	6.23781e-06
147	rs147036971	10	95965698	PLCE1	intron	T	A	0.99521	0.85265	Imputed	0.02128	2.15080 (0.44391)	6.41328e-06
148	rs12705186	7	103820055	ORC5	genic downstream, intron	A	T	0.98536	0.93298	Imputed	0.19149	0.98415 (0.20346)	6.61777e-06
149	rs2326225	3	85177173	CADM2	genic upstream, intron	G	A	0.99377	0.9234	Imputed	0.07979	-1.34277 (0.27778)	6.69863e-06
150	rs4411894	3	85196366	CADM2	intron, genic upstream	G	A	0.99357	0.92212	Imputed	0.07979	-1.34277 (0.27778)	6.69863e-06
151	rs9873321	3	85200700	CADM2	intron, genic upstream	C	T	0.99433	0.93398	Imputed	0.07979	-1.34277 (0.27778)	6.69863e-06
152	2:102804538:A:AACC	2	102804538	NA	NA	A	AACC	0.98791	0.90682	Imputed	0.10638	1.11805 (0.23140)	6.75364e-06
153	rs11579657	1	24476886	LOC124903879	upstream, 2KB upstream	A	G	0.99919	0.98554	Genotyped	0.04255	-1.58724 (0.32860)	6.78869e-06
154	6:148974345:T:<INS:ME:ALU>	6	148974345	NA	NA	T	<INS:ME:ALU>	0.99197	0.82978	Imputed	0.03191	-1.49560 (0.30968)	6.81115e-06
155	rs76270488	10	38380867	NA	NA	C	T	0.99978	0.99615	Genotyped	0.05851	-1.21989 (0.25274)	6.88509e-06
156	rs145229564	20	62180060	SRMS	2KB upstream, upstream	C	T	0.99475	0.71293	Imputed	0.01596	-2.30677 (0.47847)	7.03538e-06
157	rs7597334	2	116694486	NA	NA	G	A	0.99527	0.89684	Imputed	0.01596	-2.30677 (0.47847)	7.03538e-06
158	rs75695411	2	116707853	NA	NA	G	T	0.99948	0.98204	Imputed	0.01596	-2.30677 (0.47847)	7.03538e-06
159	rs112725957	2	116708271	NA	NA	A	C	0.99948	0.98204	Imputed	0.01596	-2.30677 (0.47847)	7.03538e-06
160	rs150199619	2	116708297	NA	NA	T	C	0.99948	0.98204	Imputed	0.01596	-2.30677 (0.47847)	7.03538e-06
161	2:116711637:TAGA:T	2	116711637	NA	NA	TAGA	T	0.99949	0.98231	Imputed	0.01596	-2.30677 (0.47847)	7.03538e-06
162	rs79170360	2	116711873	NA	NA	T	C	0.99949	0.98231	Imputed	0.01596	-2.30677 (0.47847)	7.03538e-06
163	rs113647493	2	116716411	NA	NA	C	T	0.9995	0.98251	Imputed	0.01596	-2.30677 (0.47847)	7.03538e-06
164	rs79445369	2	116727573	NA	NA	A	G	0.99963	0.98684	Imputed	0.01596	-2.30677 (0.47847)	7.03538e-06
165	2:116729824:AG:A	2	116729824	NA	NA	AG	A	0.9997	0.98941	Imputed	0.01596	-2.30677 (0.47847)	7.03538e-06
166	2:116731731:A:ATTTTTTTTC	2	116731731	NA	NA	A	ATTTTTTTTC	0.9997	0.98941	Imputed	0.01596	-2.30677 (0.47847)	7.03538e-06
167	rs111335013	2	116735381	NA	NA	G	C	0.9997	0.98941	Imputed	0.01596	-2.30677 (0.47847)	7.03538e-06
168	2:116737126:CA:C	2	116737126	NA	NA	CA	C	0.99971	0.98964	Imputed	0.01596	-2.30677 (0.47847)	7.03538e-06
169	rs7576697	2	116742031	NA	NA	A	G	0.99973	0.99056	Genotyped	0.01596	-2.30677 (0.47847)	7.03538e-06
170	rs141186643	2	116744011	NA	NA	G	A	0.99964	0.98744	Imputed	0.01596	-2.30677 (0.47847)	7.03538e-06
171	rs146747897	2	116748650	NA	NA	C	A	0.99949	0.98224	Imputed	0.01596	-2.30677 (0.47847)	7.03538e-06
172	rs558168760	2	116751031	NA	NA	G	A	0.99896	0.96545	Imputed	0.01596	-2.30677 (0.47847)	7.03538e-06
173	rs76261948	2	116753649	NA	NA	A	G	0.99892	0.96415	Imputed	0.01596	-2.30677 (0.47847)	7.03538e-06
174	2:116758852:GAGGA:G	2	116758852	NA	NA	GAGGA	G	0.99855	0.95356	Imputed	0.01596	-2.30677 (0.47847)	7.03538e-06
175	rs79116933	2	116765296	NA	NA	T	C	0.99825	0.94589	Imputed	0.01596	-2.30677 (0.47847)	7.03538e-06
176	rs80342728	2	116766798	NA	NA	A	C	0.9981	0.94227	Imputed	0.01596	-2.30677 (0.47847)	7.03538e-06
177	rs79200214	2	116770751	NA	NA	T	C	0.99793	0.93839	Imputed	0.01596	-2.30677 (0.47847)	7.03538e-06
178	rs113278740	3	5506036	NA	NA	C	T	0.9998	0.98849	Imputed	0.01596	-2.30677 (0.47847)	7.03538e-06
179	rs114989618	3	5521363	NA	NA	G	A	0.99901	0.93885	Imputed	0.01596	-2.30677 (0.47847)	7.03538e-06
180	rs116081218	3	5530256	NA	NA	G	T	1	0.99986	Imputed	0.01596	-2.30677 (0.47847)	7.03538e-06
181	rs146055306	3	5536925	NA	NA	G	A	1	0.99996	Imputed	0.01596	-2.30677 (0.47847)	7.03538e-06
182	rs114364795	3	5537005	NA	NA	A	C	0.99999	0.99951	Imputed	0.01596	-2.30677 (0.47847)	7.03538e-06
183	3:5540532:CATCTT:C	3	5540532	NA	NA	CATCTT	C	0.99932	0.96695	Imputed	0.01596	-2.30677 (0.47847)	7.03538e-06
184	rs114886161	3	5548941	NA	NA	A	T	0.99878	0.94142	Imputed	0.01596	-2.30677 (0.47847)	7.03538e-06
185	rs183630910	3	74758049	NA	NA	C	T	0.99603	0.77941	Imputed	0.01596	-2.30677 (0.47847)	7.03538e-06
186	rs549440041	3	74758492	NA	NA	T	A	0.99603	0.77941	Imputed	0.01596	-2.30677 (0.47847)	7.03538e-06
187	rs182283654	3	74771077	NA	NA	C	T	0.99388	0.71007	Imputed	0.01596	-2.30677 (0.47847)	7.03538e-06
188	rs546523245	3	74772530	NA	NA	T	C	0.99388	0.71007	Imputed	0.01596	-2.30677 (0.47847)	7.03538e-06
189	rs115664034	3	74774288	NA	NA	T	C	0.99368	0.70578	Imputed	0.01596	-2.30677 (0.47847)	7.03538e-06
190	rs569263496	3	74774618	NA	NA	T	C	0.99368	0.70578	Imputed	0.01596	-2.30677 (0.47847)	7.03538e-06
191	3:74783015:GA:G	3	74783015	NA	NA	GA	G	0.99328	0.6997	Imputed	0.01596	-2.30677 (0.47847)	7.03538e-06
192	rs556507412	3	74784583	NA	NA	C	T	0.99312	0.70876	Imputed	0.01596	-2.30677 (0.47847)	7.03538e-06
193	rs144144930	8	76671857	NA	NA	G	A	0.9999	0.99281	Imputed	0.01596	-2.30677 (0.47847)	7.03538e-06
194	rs10988600	9	132896979	GPR107	genic downstream, intron	C	T	0.99974	0.99902	Genotyped	0.42553	-0.62420 (0.12956)	7.12534e-06
195	rs1003416	9	132897231	GPR107	intron, genic downstream	G	A	0.99998	0.99991	Genotyped	0.42553	-0.62420 (0.12956)	7.12534e-06
196	rs61866940	10	85393909	LOC105378396	intron, genic downstream	C	G	0.99036	0.72028	Imputed	0.0266	-1.90206 (0.39481)	7.12841e-06
197	9:112919547:TC:T	9	112919547	NA	NA	TC	T	0.9993	0.97319	Imputed	0.03191	-2.11166 (0.43911)	7.37248e-06
198	rs10980227	9	112920341	PALM2AKAP2	genic downstream, intron	C	T	0.99922	0.97078	Imputed	0.03191	-2.11166 (0.43911)	7.37248e-06
199	rs10816928	9	112922009	PALM2AKAP2	genic downstream, intron	C	T	0.99661	0.93103	Imputed	0.03191	-2.11166 (0.43911)	7.37248e-06
200	rs10980234	9	112934472	PALM2AKAP2	genic downstream, 3 -prime UTR	A	G	0.9998	0.99179	Genotyped	0.03191	-2.11166 (0.43911)	7.37248e-06
201	rs5758317	22	41766722	TEF, LOC100996598, LOC105373042	downstream, genic upstream, 500B downstream, non-coding, intron	C	T	0.99838	0.99066	Genotyped	0.15426	0.97201 (0.20215)	7.38952e-06
202	22:41767500:CCT:C	22	41767500	NA	NA	CCT	C	0.99701	0.98199	Imputed	0.15426	0.97201 (0.20215)	7.38952e-06
203	rs2647364	15	25172192	SNRPN, SNHG14	intron, genic upstream	T	C	0.98827	0.96271	Genotyped	0.49468	0.55459 (0.11545)	7.51471e-06
204	rs11750785	5	144082502	NA	NA	C	T	0.98277	0.70997	Imputed	0.04787	-1.47207 (0.30653)	7.56088e-06
205	3:85167427:TATC:T	3	85167427	NA	NA	TATC	T	0.99373	0.93152	Imputed	0.09574	-1.23431 (0.25735)	7.74221e-06
206	rs6808586	3	85168434	CADM2	intron, genic upstream	C	T	0.99373	0.93149	Imputed	0.09574	-1.23431 (0.25735)	7.74221e-06
207	rs147410630	17	9907326	GAS7	intron, genic upstream	C	T	0.99521	0.83231	Imputed	0.02128	2.09318 (0.43644)	7.74601e-06
208	rs545942936	17	9908416	GAS7	genic upstream, intron	A	C	0.9939	0.76794	Imputed	0.02128	2.09318 (0.43644)	7.74601e-06
209	rs563955428	17	9908417	GAS7	genic upstream, intron	T	A	0.9939	0.76794	Imputed	0.02128	2.09318 (0.43644)	7.74601e-06
210	rs10036966	5	145938498	NA	NA	A	G	0.98993	0.93088	Imputed	0.12766	0.95732 (0.19973)	7.83531e-06
211	5:145938822:C:CA	5	145938822	NA	NA	C	CA	0.98994	0.93093	Imputed	0.12766	0.95732 (0.19973)	7.83531e-06
212	rs6891062	5	145939395	CTB-99A3.1	2KB upstream, upstream	T	A	0.99041	0.93313	Imputed	0.12766	0.95732 (0.19973)	7.83531e-06
213	rs55883719	18	61310738	SERPINB4	coding sequence, missense	T	C	0.99998	0.99989	Genotyped	0.23936	-0.74528 (0.15558)	7.91942e-06
214	rs73962315	18	61312620	SERPINB4	2KB upstream, upstream	G	T	0.9994	0.99634	Imputed	0.23936	-0.74528 (0.15558)	7.91942e-06
215	rs8093889	18	61313085	SERPINB4	2KB upstream, upstream	G	T	0.9994	0.99634	Imputed	0.23936	-0.74528 (0.15558)	7.91942e-06
216	rs8086065	18	61313608	NA	NA	T	C	1	1	Genotyped	0.23936	-0.74528 (0.15558)	7.91942e-06
217	rs8099662	18	61313663	NA	NA	A	G	0.9994	0.99634	Imputed	0.23936	-0.74528 (0.15558)	7.91942e-06
218	rs57614868	18	61314262	NA	NA	T	A	0.99927	0.99557	Imputed	0.23936	-0.74528 (0.15558)	7.91942e-06
219	18:61314742:AT:A	18	61314742	NA	NA	AT	A	0.99897	0.99392	Imputed	0.23936	-0.74528 (0.15558)	7.91942e-06
220	rs73962319	18	61314813	NA	NA	G	T	0.9992	0.99518	Imputed	0.23936	-0.74528 (0.15558)	7.91942e-06
221	rs73962320	18	61315054	NA	NA	C	T	0.99927	0.99557	Imputed	0.23936	-0.74528 (0.15558)	7.91942e-06
222	rs73962321	18	61315320	NA	NA	C	T	0.99927	0.99557	Imputed	0.23936	-0.74528 (0.15558)	7.91942e-06
223	18:61315440:A:AT	18	61315440	NA	NA	A	AT	0.99927	0.99557	Imputed	0.23936	-0.74528 (0.15558)	7.91942e-06
224	rs10164191	18	61315943	NA	NA	T	C	0.9994	0.99634	Imputed	0.23936	-0.74528 (0.15558)	7.91942e-06
225	rs8088915	18	61318189	NA	NA	A	C	0.99861	0.99165	Imputed	0.23936	-0.74528 (0.15558)	7.91942e-06
226	rs77299608	18	61319377	NA	NA	C	G	0.99936	0.99611	Imputed	0.23936	-0.74528 (0.15558)	7.91942e-06
227	rs78828002	18	61320084	NA	NA	A	C	0.99936	0.99611	Imputed	0.23936	-0.74528 (0.15558)	7.91942e-06
228	rs116602763	18	61320340	NA	NA	C	T	0.99906	0.99438	Imputed	0.23936	-0.74528 (0.15558)	7.91942e-06
229	rs73962326	18	61322037	SERPINB3	500B downstream, downstream	G	C	0.99936	0.99611	Imputed	0.23936	-0.74528 (0.15558)	7.91942e-06
230	rs73962330	18	61322348	SERPINB3	500B downstream, downstream	T	A	0.99922	0.9953	Imputed	0.23936	-0.74528 (0.15558)	7.91942e-06
231	18:61322413:G:GAA	18	61322413	NA	NA	G	GAA	0.99936	0.99611	Imputed	0.23936	-0.74528 (0.15558)	7.91942e-06
232	rs192865119	18	61322418	SERPINB3	downstream, 500B downstream	T	G	0.99936	0.99611	Imputed	0.23936	-0.74528 (0.15558)	7.91942e-06
233	rs1047260	18	61322650	SERPINB3	3 -prime UTR	T	C	0.99935	0.99608	Imputed	0.23936	-0.74528 (0.15558)	7.91942e-06
234	rs1047257	18	61322865	SERPINB3	3 -prime UTR	C	T	0.99936	0.99611	Imputed	0.23936	-0.74528 (0.15558)	7.91942e-06
235	rs73962331	18	61322998	SERPINB3	missense, coding sequence; Clinical significance: benign	G	A	0.99936	0.99611	Imputed	0.23936	-0.74528 (0.15558)	7.91942e-06
236	18:61323011:T:TGC	18	61323011	NA	NA	T	TGC	0.99936	0.99611	Imputed	0.23936	-0.74528 (0.15558)	7.91942e-06
237	18:61323012:C:CA	18	61323012	NA	NA	C	CA	0.99936	0.99611	Imputed	0.23936	-0.74528 (0.15558)	7.91942e-06
238	rs60286570	18	61323014	SERPINB3	coding sequence, synonymous	T	C	0.99936	0.99611	Imputed	0.23936	-0.74528 (0.15558)	7.91942e-06
239	rs61748838	18	61323228	SERPINB3	coding sequence, missense	C	G	1	1	Genotyped	0.23936	-0.74528 (0.15558)	7.91942e-06
240	rs111848592	18	61323339	SERPINB3	intron	T	C	0.99936	0.99611	Imputed	0.23936	-0.74528 (0.15558)	7.91942e-06
241	18:61323497:T:TATATATGTATGTAA	18	61323497	NA	NA	T	TATATATGTATGTAA	0.99824	0.99013	Imputed	0.23936	-0.74528 (0.15558)	7.91942e-06
242	rs73962333	18	61323509	SERPINB3	intron	A	C	0.99936	0.99611	Imputed	0.23936	-0.74528 (0.15558)	7.91942e-06
243	rs60188870	18	61323651	SERPINB3	intron	T	A	0.99936	0.99611	Imputed	0.23936	-0.74528 (0.15558)	7.91942e-06
244	rs13381743	18	61324385	SERPINB3	intron	C	G	0.99935	0.99604	Imputed	0.23936	-0.74528 (0.15558)	7.91942e-06
245	rs73962334	18	61324755	SERPINB3	intron	A	G	0.99932	0.99589	Imputed	0.23936	-0.74528 (0.15558)	7.91942e-06
246	rs73962335	18	61325058	SERPINB3	intron	T	C	1	1	Genotyped	0.23936	-0.74528 (0.15558)	7.91942e-06
247	rs73962336	18	61325227	SERPINB3	intron	A	C	0.99935	0.99604	Imputed	0.23936	-0.74528 (0.15558)	7.91942e-06
248	rs73962337	18	61326008	SERPINB3	intron	T	C	0.99935	0.99603	Imputed	0.23936	-0.74528 (0.15558)	7.91942e-06
249	rs73962338	18	61326065	SERPINB3	intron	C	T	0.99935	0.99603	Imputed	0.23936	-0.74528 (0.15558)	7.91942e-06
250	rs60948708	18	61329180	SERPINB3	2KB upstream, upstream	C	T	1	1	Genotyped	0.23936	-0.74528 (0.15558)	7.91942e-06
251	18:61330241:C:CAG	18	61330241	NA	NA	C	CAG	0.99934	0.996	Imputed	0.23936	-0.74528 (0.15558)	7.91942e-06
252	18:61330285:TA:T	18	61330285	NA	NA	TA	T	0.99934	0.996	Imputed	0.23936	-0.74528 (0.15558)	7.91942e-06
253	rs7241152	18	61330373	SERPINB3	2KB upstream, upstream	A	T	0.99934	0.996	Imputed	0.23936	-0.74528 (0.15558)	7.91942e-06
254	rs9807740	18	61330862	SERPINB3	2KB upstream, upstream	C	G	0.99934	0.996	Imputed	0.23936	-0.74528 (0.15558)	7.91942e-06
255	rs9320025	18	61330873	SERPINB3	2KB upstream, upstream	T	A	0.99934	0.996	Imputed	0.23936	-0.74528 (0.15558)	7.91942e-06
256	rs9807132	18	61332033	NA	NA	C	G	0.99933	0.99594	Imputed	0.23936	-0.74528 (0.15558)	7.91942e-06
257	rs59384549	18	61332244	NA	NA	T	C	0.99933	0.99594	Imputed	0.23936	-0.74528 (0.15558)	7.91942e-06
258	rs57537020	18	61332475	NA	NA	T	A	0.99933	0.99594	Imputed	0.23936	-0.74528 (0.15558)	7.91942e-06
259	rs75853369	18	61332768	NA	NA	C	T	0.99933	0.99594	Imputed	0.23936	-0.74528 (0.15558)	7.91942e-06
260	rs12327329	18	61334051	NA	NA	A	T	0.99933	0.99595	Imputed	0.23936	-0.74528 (0.15558)	7.91942e-06
261	rs77895852	18	61335405	NA	NA	G	T	0.99931	0.99579	Imputed	0.23936	-0.74528 (0.15558)	7.91942e-06
262	rs12326392	18	61335794	NA	NA	T	G	0.99931	0.99579	Imputed	0.23936	-0.74528 (0.15558)	7.91942e-06
263	rs12326964	18	61335819	NA	NA	C	G	0.99931	0.99579	Imputed	0.23936	-0.74528 (0.15558)	7.91942e-06
264	rs12326243	18	61336093	NA	NA	A	G	0.99931	0.99579	Imputed	0.23936	-0.74528 (0.15558)	7.91942e-06
265	rs58225539	18	61339959	NA	NA	A	G	0.99927	0.99557	Imputed	0.23936	-0.74528 (0.15558)	7.91942e-06
266	rs76036454	18	61340171	NA	NA	T	C	0.99688	0.98351	Imputed	0.23936	-0.74528 (0.15558)	7.91942e-06
267	rs56694031	18	61340518	NA	NA	T	C	0.99927	0.99557	Imputed	0.23936	-0.74528 (0.15558)	7.91942e-06
268	rs6570614	6	144544173	NA	NA	T	C	0.98886	0.94051	Imputed	0.21808	-0.73954 (0.15439)	7.92752e-06
269	rs61979566	14	30783528	NA	NA	T	C	0.98966	0.83036	Imputed	0.04255	-1.79290 (0.37436)	7.95314e-06
270	rs75180523	1	164218654	NA	NA	C	T	0.99503	0.9631	Imputed	0.10638	-1.08107 (0.22589)	8.06024e-06
271	rs76541878	1	164220107	NA	NA	G	A	1	0.99998	Genotyped	0.10638	-1.08107 (0.22589)	8.06024e-06
272	rs78050358	1	164221573	NA	NA	A	G	0.9998	0.99803	Imputed	0.10638	-1.08107 (0.22589)	8.06024e-06
273	rs79721290	1	164222345	NA	NA	C	G	0.9998	0.99803	Imputed	0.10638	-1.08107 (0.22589)	8.06024e-06
274	rs111397528	1	164225447	NA	NA	T	A	0.9998	0.99804	Imputed	0.10638	-1.08107 (0.22589)	8.06024e-06
275	rs76075669	1	164225937	NA	NA	G	A	1	1	Genotyped	0.10638	-1.08107 (0.22589)	8.06024e-06
276	1:164227597:G:GAATT	1	164227597	NA	NA	G	GAATT	0.99909	0.99256	Imputed	0.10638	-1.08107 (0.22589)	8.06024e-06
277	rs76867622	1	164232227	NA	NA	G	A	0.99963	0.99651	Imputed	0.10638	-1.08107 (0.22589)	8.06024e-06
278	rs75375701	1	164232521	NA	NA	C	T	0.99981	0.99821	Genotyped	0.10638	-1.08107 (0.22589)	8.06024e-06
279	1:164232544:CT:C	1	164232544	NA	NA	CT	C	0.99963	0.99651	Imputed	0.10638	-1.08107 (0.22589)	8.06024e-06
280	rs77125206	1	164232912	NA	NA	T	C	0.99957	0.99592	Imputed	0.10638	-1.08107 (0.22589)	8.06024e-06
281	rs78892435	1	164235731	NA	NA	G	C	0.9988	0.98878	Imputed	0.10638	-1.08107 (0.22589)	8.06024e-06
282	rs74572361	1	164236566	NA	NA	G	A	0.9988	0.98878	Imputed	0.10638	-1.08107 (0.22589)	8.06024e-06
283	rs113663385	1	164243780	NA	NA	C	T	0.99446	0.96112	Imputed	0.10638	-1.08107 (0.22589)	8.06024e-06
284	1:164244175:A:AT	1	164244175	NA	NA	A	AT	0.99436	0.96019	Imputed	0.10638	-1.08107 (0.22589)	8.06024e-06
285	rs75242456	1	164249563	NA	NA	C	G	0.9947	0.95503	Imputed	0.10638	-1.08107 (0.22589)	8.06024e-06
286	rs73029689	6	166433168	NA	NA	C	T	0.99466	0.90343	Imputed	0.03723	1.71196 (0.35799)	8.17009e-06
287	rs35699617	4	55889684	LOC124900703	intron	G	A	0.9999	0.99889	Genotyped	0.10638	0.97109 (0.20323)	8.29265e-06
288	rs77886533	2	79573670	CTNNA2	intron, genic upstream	T	G	0.99377	0.69557	Imputed	0.01596	-2.35988 (0.49410)	8.36143e-06
289	rs4705434	5	145940159	CTB-99A3.1	2KB upstream, upstream	A	G	0.99049	0.95204	Imputed	0.19681	0.82783 (0.17339)	8.41743e-06
290	rs2030647	2	36733304	CRIM1	intron	T	A	0.976	0.65552	Imputed	0.03191	-1.86392 (0.39046)	8.44232e-06
291	rs12685747	9	105903940	LINC01492	non-coding	A	G	0.9841	0.60477	Imputed	0.02128	-2.15368 (0.45116)	8.44266e-06
292	9:105918669:G:GT	9	105918669	NA	NA	G	GT	0.98424	0.59702	Imputed	0.02128	-2.15368 (0.45116)	8.44266e-06
293	rs139056198	10	78735864	KCNMA1, KCNMA1-AS1	intron, genic downstream	A	G	0.99506	0.90848	Imputed	0.0266	-1.85270 (0.38825)	8.49631e-06
294	rs144771451	10	78738764	KCNMA1, KCNMA1-AS1	genic downstream, 500B downstream, downstream, intron	G	A	0.99257	0.86774	Imputed	0.0266	-1.85270 (0.38825)	8.49631e-06
295	rs16920002	11	93915518	PANX1	downstream, 500B downstream	G	A	0.99811	0.94906	Imputed	0.03191	1.90438 (0.39910)	8.50719e-06
296	rs144189575	11	93919478	NA	NA	G	T	0.99796	0.94328	Imputed	0.03191	1.90438 (0.39910)	8.50719e-06
297	rs77712330	10	44673340	NA	NA	C	T	0.99466	0.88	Imputed	0.03191	1.72887 (0.36237)	8.52804e-06
298	rs7081758	10	44677280	NA	NA	C	T	0.99602	0.89311	Imputed	0.03191	1.72887 (0.36237)	8.52804e-06
299	10:44688271:C:CCTGAGCCTGCCAAGGTCTGGAGGT	10	44688271	NA	NA	C	CCTGAGCCTGCCAAGGTCTGGAGGT	0.99649	0.90767	Imputed	0.03191	1.72887 (0.36237)	8.52804e-06
300	rs9819639	3	181267248	SOX2-OT	intron, genic upstream	G	T	0.99239	0.93939	Imputed	0.07447	1.15345 (0.24185)	8.58175e-06
301	rs2830247	21	27848998	CYYR1, CYYR1-AS1	genic downstream, intron	A	G	0.99359	0.80104	Imputed	0.0266	1.95568 (0.41020)	8.63877e-06
302	rs79346202	11	93096859	DEUP1	genic upstream, intron	C	T	0.99279	0.71336	Imputed	0.02128	-2.13480 (0.44785)	8.66751e-06
303	rs113348358	11	93127170	DEUP1	intron	G	C	0.99337	0.73127	Imputed	0.02128	-2.13480 (0.44785)	8.66751e-06
304	rs2111122	16	51073767	LOC107984903	2KB upstream, upstream	C	T	0.97589	0.55393	Imputed	0.02128	-2.13480 (0.44785)	8.66751e-06
305	5:144585700:CAG:C	5	144585700	NA	NA	CAG	C	0.9967	0.85395	Imputed	0.02128	-2.13480 (0.44785)	8.66751e-06
306	rs182009	3	189088573	NA	NA	G	A	0.99821	0.99326	Genotyped	0.44149	-0.68845 (0.14449)	8.73272e-06
307	rs58745082	3	186307114	NA	NA	T	A	0.97557	0.6626	Imputed	0.04787	-1.59483 (0.33478)	8.76458e-06
308	rs150026186	4	119373292	NA	NA	C	T	0.98276	0.8717	Imputed	0.10638	-1.04306 (0.21935)	9.05601e-06
309	3:5540570:CTT:C	3	5540570	NA	NA	CTT	C	0.99903	0.97201	Imputed	0.02128	-2.09569 (0.44075)	9.07356e-06
310	15:27155217:G:GT	15	27155217	NA	NA	G	GT	0.93779	0.67709	Imputed	0.15957	-0.77916 (0.16409)	9.30366e-06
311	rs11688596	2	102807572	IL1RL2	intron	A	G	0.99377	0.95095	Imputed	0.1117	0.98239 (0.20694)	9.34188e-06
312	rs35304226	2	102810950	IL1RL2	intron	G	A	0.99501	0.95871	Imputed	0.1117	0.98239 (0.20694)	9.34188e-06
313	rs56240565	2	102811262	IL1RL2	intron	T	C	0.99501	0.95871	Imputed	0.1117	0.98239 (0.20694)	9.34188e-06
314	rs56160461	2	102811307	IL1RL2	intron	G	A	0.99497	0.95839	Imputed	0.1117	0.98239 (0.20694)	9.34188e-06
315	rs1558646	2	102813278	IL1RL2	intron	G	A	0.99639	0.96814	Imputed	0.1117	0.98239 (0.20694)	9.34188e-06
316	rs1882514	2	102813806	IL1RL2	intron	C	G	0.99639	0.96814	Imputed	0.1117	0.98239 (0.20694)	9.34188e-06
317	rs1882513	2	102813915	IL1RL2	intron	T	C	0.99639	0.96814	Imputed	0.1117	0.98239 (0.20694)	9.34188e-06
318	rs867770	2	102814375	IL1RL2	intron	G	A	0.99639	0.96814	Imputed	0.1117	0.98239 (0.20694)	9.34188e-06
319	rs2310235	2	102814698	IL1RL2	intron	A	T	0.99639	0.96814	Imputed	0.1117	0.98239 (0.20694)	9.34188e-06
320	rs870684	2	102814942	IL1RL2	intron	T	C	0.99639	0.96814	Imputed	0.1117	0.98239 (0.20694)	9.34188e-06
321	rs11754261	6	166456731	NA	NA	G	A	0.99488	0.89371	Imputed	0.0266	2.05504 (0.43301)	9.38537e-06
322	rs117199564	6	166463548	NA	NA	G	A	0.99507	0.89593	Imputed	0.0266	2.05504 (0.43301)	9.38537e-06
323	rs148865210	9	18834682	ADAMTSL1	genic downstream, intron	G	A	0.9959	0.92181	Imputed	0.04787	-1.50463 (0.31736)	9.56219e-06
324	rs377458680	9	18841425	ADAMTSL1	intron, genic downstream	G	T	0.99609	0.92555	Imputed	0.04787	-1.50463 (0.31736)	9.56219e-06
325	rs187651473	10	26006940	LINC00836	genic downstream, intron	C	T	0.99741	0.96844	Imputed	0.09574	-1.11805 (0.23583)	9.5649e-06
326	rs3782652	12	5906139	ANO2	intron	G	A	0.99993	0.99929	Genotyped	0.13298	1.22624 (0.25874)	9.62949e-06
327	rs12423634	12	5906292	ANO2	intron	A	C	0.99931	0.99485	Genotyped	0.13298	1.22624 (0.25874)	9.62949e-06
328	rs3782656	12	5913167	ANO2	intron	C	T	0.9998	0.99808	Genotyped	0.13298	1.22624 (0.25874)	9.62949e-06
329	rs10200358	2	236935791	AGAP1	genic downstream, intron	A	G	0.97516	0.80132	Imputed	0.09574	1.03431 (0.21839)	9.74428e-06
330	rs11692136	2	236936377	AGAP1	intron, genic downstream	T	C	0.97617	0.81121	Imputed	0.09574	1.03431 (0.21839)	9.74428e-06
331	rs79418926	2	239665516	NA	NA	A	T	0.9947	0.74646	Imputed	0.02128	-2.04334 (0.43185)	9.91279e-06
332	rs149840075	2	239667609	NA	NA	C	T	0.99276	0.71552	Imputed	0.02128	-2.04334 (0.43185)	9.91279e-06
333	rs76005040	2	239667744	NA	NA	C	T	0.99278	0.71608	Imputed	0.02128	-2.04334 (0.43185)	9.91279e-06
334	rs26809	5	5802561	NA	NA	G	T	0.98506	0.43658	Imputed	0.02128	2.04334 (0.43185)	9.91279e-06
aHuman assembly GRCh37 (hg19).
bThe primary locus gene and functional consequence (SNP location on gene) were taken from dbSNP (https://www.ncbi.nlm.nih.gov/snp/?term={snp of interest}), where links to the full gene names can also be obtained.
cCoefficient of the alternative allele relative to the reference allele.
Abbreviations: Chr = chromosome, MAF = minor allele frequency, NA = not applicable (e.g. for intergenic genes or SNPs without rsID numbers), rsID = reference SNP cluster ID (where unavailable, the position-based ID is provided), UTR = untranslated region.

## Sheet: Supplemental Table 7
Supplemental Table 7. SNPs above the nominal significance (1 × 10-5) threshold for War-PATH cohort 4 (African tracts, N ≤ 94 mixed-ancestry and black-Africans recruited from Uganda and South Africa)
#	rsID	Chr	Positiona	Geneb	Functional Consequenceb	Reference allele (A)	Alternative allele (B)	Average call	R-squared	Genotyped	MAF	Betac (Standard error)	P-value
1	rs187322899	10	113724651	NA	NA	G	A	0.99286	0.83987	Imputed	0.03488	-2.05698 (0.28798)	4.21131e-10
2	rs115823430	10	113727318	NA	NA	T	C	0.99303	0.84142	Imputed	0.03488	-2.05698 (0.28798)	4.21131e-10
3	rs142825343	10	113668296	NA	NA	T	C	0.99159	0.79915	Imputed	0.02907	-2.22503 (0.31402)	5.41106e-10
4	rs187835484	10	113579859	NA	NA	C	T	0.99064	0.81039	Imputed	0.03488	-1.72897 (0.24846)	9.43936e-10
5	rs191882561	8	76015110	NA	NA	C	T	0.99747	0.9042	Imputed	0.02353	-2.33371 (0.37082)	1.74809e-08
6	rs114138039	10	113548406	NA	NA	T	C	0.9902	0.71996	Imputed	0.02326	-2.26378 (0.36172)	1.95229e-08
7	rs140418637	10	113549031	NA	NA	C	T	0.9902	0.71996	Imputed	0.02326	-2.26378 (0.36172)	1.95229e-08
8	rs151225703	10	113559129	NA	NA	C	T	0.99023	0.72076	Imputed	0.02326	-2.26378 (0.36172)	1.95229e-08
9	rs34492062	6	143284643	HIVEP2-DT	500B downstream, downstream	G	T	0.98876	0.82729	Imputed	0.02809	-1.73982 (0.29069)	5.63616e-08
10	rs62133896	2	38374028	CYP1B1-AS1, LOC107985871	intron, non-coding	T	C	0.99892	0.97347	Imputed	0.025	-1.92273 (0.32136)	7.76158e-08
11	rs371217414	20	31910050	NA	NA	T	A	0.99766	0.902	Imputed	0.0125	-2.97312 (0.50121)	9.57497e-08
12	rs189413551	4	90888686	NA	NA	A	G	0.9955	0.83688	Imputed	0.0407	-1.54569 (0.26374)	1.04746e-07
13	rs73615606	20	31358294	DNMT3B	genic upstream, intron	G	C	0.99192	0.80158	Imputed	0.02469	-2.06146 (0.35020)	1.11164e-07
14	rs9657442	8	136748778	NA	NA	G	T	0.99954	0.98256	Genotyped	0.0119	-3.02849 (0.51851)	1.21277e-07
15	rs13256446	8	136751003	NA	NA	G	A	0.99909	0.94704	Imputed	0.0119	-3.02849 (0.51851)	1.21277e-07
16	8:76002517:TAAC:T	8	76002517	NA	NA	TAAC	T	0.99727	0.82945	Imputed	0.01765	-2.60009 (0.44744)	1.32887e-07
17	rs61214544	3	13843137	NA	NA	C	T	0.99416	0.81934	Imputed	0.03614	1.46802 (0.25642)	2.01582e-07
18	rs376600427	4	7122882	NA	NA	G	C	0.9973	0.93978	Imputed	0.05422	-1.40722 (0.24819)	2.525e-07
19	rs7744642	6	149019796	NA	NA	C	T	0.99793	0.97846	Imputed	0.04762	-1.49394 (0.26457)	2.69632e-07
20	rs142490531	4	7125804	NA	NA	G	T	0.99622	0.89966	Imputed	0.04819	-1.45947 (0.25866)	2.82512e-07
21	rs2787168	9	26165184	NA	NA	G	A	0.99913	0.94074	Imputed	0.01786	-1.98724 (0.35356)	2.99838e-07
22	rs559666751	9	26193968	NA	NA	A	G	0.99927	0.94884	Imputed	0.01786	-1.98724 (0.35356)	2.99838e-07
23	rs148888921	9	26240776	NA	NA	T	C	0.99804	0.89297	Imputed	0.01786	-1.98724 (0.35356)	2.99838e-07
24	rs192252693	9	26246882	NA	NA	T	C	0.99927	0.94871	Imputed	0.01786	-1.98724 (0.35356)	2.99838e-07
25	rs10099007	8	144307068	NA	NA	A	G	0.99997	0.99787	Imputed	0.0122	-2.98911 (0.53120)	3.09958e-07
26	rs116494523	3	134412506	CEP63	intron, genic downstream	T	C	0.99935	0.9845	Imputed	0.04651	-1.42198 (0.25468)	3.30517e-07
27	rs2844690	6	30940032	NA	NA	C	T	0.99763	0.98837	Imputed	0.1988	0.62948 (0.11247)	3.40358e-07
28	rs191363827	1	26722790	NA	NA	T	C	0.97637	0.65186	Imputed	0.04545	-1.51916 (0.27338)	3.49441e-07
29	rs17022114	2	38372878	CYP1B1-AS1, LOC107985871	intron	A	G	0.99996	0.99912	Genotyped	0.03125	-1.70976 (0.30554)	3.73725e-07
30	rs144144930	8	76671857	NA	NA	G	A	0.9999	0.99281	Imputed	0.01765	-2.44561 (0.44055)	3.87308e-07
31	rs150408508	12	63943523	LOC105369797	intron	T	G	0.99805	0.87682	Imputed	0.02976	-1.34901 (0.24346)	4.14845e-07
32	rs705158	10	125232995	LINC02641	intron, genic upstream	T	A	0.99539	0.93061	Imputed	0.04118	1.54750 (0.27962)	4.15116e-07
33	rs4650674	1	184929347	NIBAN1	intron	T	C	0.98814	0.91689	Imputed	0.04819	-1.22799 (0.22142)	4.18061e-07
34	rs16924809	10	24759654	KIAA1217	intron	C	T	0.99448	0.71318	Imputed	0.0119	-3.27579 (0.59374)	4.56989e-07
35	rs3748215	10	24762465	KIAA1217	synonymous, coding sequence	A	G	0.99615	0.85609	Imputed	0.0119	-3.27579 (0.59374)	4.56989e-07
36	rs7082528	10	24769453	KIAA1217	intron	G	T	0.99894	0.95811	Imputed	0.0119	-3.27579 (0.59374)	4.56989e-07
37	rs78938895	10	24772396	KIAA1217	intron	T	G	0.99895	0.95877	Imputed	0.0119	-3.27579 (0.59374)	4.56989e-07
38	rs10508677	10	24776859	KIAA1217	intron	A	G	1	0.99988	Genotyped	0.0119	-3.27579 (0.59374)	4.56989e-07
39	rs77944554	10	24777877	KIAA1217	intron	C	T	0.99998	0.99873	Imputed	0.0119	-3.27579 (0.59374)	4.56989e-07
40	rs10508678	10	24780906	KIAA1217	intron	G	A	0.99767	0.90996	Imputed	0.0119	-3.27579 (0.59374)	4.56989e-07
41	rs16924836	10	24781482	KIAA1217	intron	A	G	0.99758	0.9059	Imputed	0.0119	-3.27579 (0.59374)	4.56989e-07
42	9:1649522:G:GA	9	1649522	NA	NA	G	GA	0.9953	0.71472	Imputed	0.01786	-2.04854 (0.37145)	4.61143e-07
43	rs116278594	9	1651291	NA	NA	C	T	0.99534	0.71812	Imputed	0.01786	-2.04854 (0.37145)	4.61143e-07
44	rs114737176	1	80561266	NA	NA	A	G	0.99747	0.86803	Imputed	0.01875	-2.02885 (0.36653)	4.76413e-07
45	rs75226208	1	80613742	NA	NA	C	A	0.99708	0.85304	Imputed	0.01875	-2.02885 (0.36653)	4.76413e-07
46	rs148936504	3	112009323	SLC9C1	genic upstream, intron	G	A	0.99496	0.8516	Imputed	0.05952	-1.18822 (0.21585)	4.80344e-07
47	rs554771929	3	112011535	SLC9C1	genic upstream, intron	C	T	0.99341	0.77429	Imputed	0.05952	-1.18822 (0.21585)	4.80344e-07
48	rs76003537	10	2468782	NA	NA	C	T	0.99773	0.87257	Imputed	0.03049	1.43695 (0.26053)	4.86526e-07
49	rs183630910	3	74758049	NA	NA	C	T	0.99603	0.77941	Imputed	0.01829	-2.44656 (0.44363)	4.87848e-07
50	rs549440041	3	74758492	NA	NA	T	A	0.99603	0.77941	Imputed	0.01829	-2.44656 (0.44363)	4.87848e-07
51	rs182283654	3	74771077	NA	NA	C	T	0.99388	0.71007	Imputed	0.01829	-2.44656 (0.44363)	4.87848e-07
52	rs546523245	3	74772530	NA	NA	T	C	0.99388	0.71007	Imputed	0.01829	-2.44656 (0.44363)	4.87848e-07
53	rs115664034	3	74774288	NA	NA	T	C	0.99368	0.70578	Imputed	0.01829	-2.44656 (0.44363)	4.87848e-07
54	rs569263496	3	74774618	NA	NA	T	C	0.99368	0.70578	Imputed	0.01829	-2.44656 (0.44363)	4.87848e-07
55	3:74783015:GA:G	3	74783015	NA	NA	GA	G	0.99328	0.6997	Imputed	0.01829	-2.44656 (0.44363)	4.87848e-07
56	rs556507412	3	74784583	NA	NA	C	T	0.99312	0.70876	Imputed	0.01829	-2.44656 (0.44363)	4.87848e-07
57	rs7597334	2	116694486	NA	NA	G	A	0.99527	0.89684	Imputed	0.01829	-2.48497 (0.45112)	5.00639e-07
58	rs75695411	2	116707853	NA	NA	G	T	0.99948	0.98204	Imputed	0.01829	-2.48497 (0.45112)	5.00639e-07
59	rs112725957	2	116708271	NA	NA	A	C	0.99948	0.98204	Imputed	0.01829	-2.48497 (0.45112)	5.00639e-07
60	rs150199619	2	116708297	NA	NA	T	C	0.99948	0.98204	Imputed	0.01829	-2.48497 (0.45112)	5.00639e-07
61	2:116711637:TAGA:T	2	116711637	NA	NA	TAGA	T	0.99949	0.98231	Imputed	0.01829	-2.48497 (0.45112)	5.00639e-07
62	rs79170360	2	116711873	NA	NA	T	C	0.99949	0.98231	Imputed	0.01829	-2.48497 (0.45112)	5.00639e-07
63	rs113647493	2	116716411	NA	NA	C	T	0.9995	0.98251	Imputed	0.01829	-2.48497 (0.45112)	5.00639e-07
64	rs79445369	2	116727573	NA	NA	A	G	0.99963	0.98684	Imputed	0.01829	-2.48497 (0.45112)	5.00639e-07
65	2:116729824:AG:A	2	116729824	NA	NA	AG	A	0.9997	0.98941	Imputed	0.01829	-2.48497 (0.45112)	5.00639e-07
66	2:116731731:A:ATTTTTTTTC	2	116731731	NA	NA	A	ATTTTTTTTC	0.9997	0.98941	Imputed	0.01829	-2.48497 (0.45112)	5.00639e-07
67	rs111335013	2	116735381	NA	NA	G	C	0.9997	0.98941	Imputed	0.01829	-2.48497 (0.45112)	5.00639e-07
68	2:116737126:CA:C	2	116737126	NA	NA	CA	C	0.99971	0.98964	Imputed	0.01829	-2.48497 (0.45112)	5.00639e-07
69	rs7576697	2	116742031	NA	NA	A	G	0.99973	0.99056	Genotyped	0.01829	-2.48497 (0.45112)	5.00639e-07
70	rs141186643	2	116744011	NA	NA	G	A	0.99964	0.98744	Imputed	0.01829	-2.48497 (0.45112)	5.00639e-07
71	rs146747897	2	116748650	NA	NA	C	A	0.99949	0.98224	Imputed	0.01829	-2.48497 (0.45112)	5.00639e-07
72	rs558168760	2	116751031	NA	NA	G	A	0.99896	0.96545	Imputed	0.01829	-2.48497 (0.45112)	5.00639e-07
73	rs76261948	2	116753649	NA	NA	A	G	0.99892	0.96415	Imputed	0.01829	-2.48497 (0.45112)	5.00639e-07
74	2:116758852:GAGGA:G	2	116758852	NA	NA	GAGGA	G	0.99855	0.95356	Imputed	0.01829	-2.48497 (0.45112)	5.00639e-07
75	rs79116933	2	116765296	NA	NA	T	C	0.99825	0.94589	Imputed	0.01829	-2.48497 (0.45112)	5.00639e-07
76	rs80342728	2	116766798	NA	NA	A	C	0.9981	0.94227	Imputed	0.01829	-2.48497 (0.45112)	5.00639e-07
77	rs79200214	2	116770751	NA	NA	T	C	0.99793	0.93839	Imputed	0.01829	-2.48497 (0.45112)	5.00639e-07
78	rs16876116	8	29745449	NA	NA	T	C	0.98821	0.77653	Imputed	0.0407	-1.69552 (0.30938)	5.03399e-07
79	rs16876118	8	29745914	NA	NA	C	G	0.98821	0.77653	Imputed	0.0407	-1.69552 (0.30938)	5.03399e-07
80	rs73889858	22	49262174	LINC01310	2KB upstream, upstream	G	A	0.99179	0.54763	Imputed	0.01266	-3.09723 (0.56066)	5.1334e-07
81	rs58986893	8	40170679	NA	NA	G	A	0.99128	0.76675	Imputed	0.01765	-2.40324 (0.43842)	5.14257e-07
82	rs9262442	6	30969277	NA	NA	G	A	0.99754	0.98697	Imputed	0.20482	0.61848 (0.11259)	5.172e-07
83	rs78507622	8	28018338	ELP3	intron	A	G	0.98596	0.75674	Imputed	0.04118	-1.63062 (0.29768)	5.22147e-07
84	rs116429990	12	132362596	NA	NA	C	A	0.991	0.63697	Imputed	0.01149	-2.86049 (0.52366)	5.28267e-07
85	rs138433823	12	132364591	NA	NA	C	A	0.991	0.63697	Imputed	0.01149	-2.86049 (0.52366)	5.28267e-07
86	rs17245448	22	49674776	NA	NA	T	C	0.99454	0.85592	Imputed	0.01235	-3.05310 (0.55498)	5.30105e-07
87	rs77302605	22	49675746	NA	NA	T	A	0.99454	0.85592	Imputed	0.01235	-3.05310 (0.55498)	5.30105e-07
88	rs72996205	6	148967488	NA	NA	G	A	0.9929	0.91489	Imputed	0.04167	-1.50433 (0.27456)	5.33489e-07
89	ss1388089277	12	9059647	NA	NA	T	A	0.99921	0.95669	Imputed	0.01266	-2.90619 (0.52747)	5.43938e-07
90	ss1388090307	12	9095571	M6PR	intron	C	T	0.99961	0.97881	Imputed	0.01266	-2.90619 (0.52747)	5.43938e-07
91	ss1388090445	12	9100846	M6PR, KLRG1	2KB upstream, intron, 5 -prime UTR, upstream	T	C	0.99964	0.98008	Imputed	0.01266	-2.90619 (0.52747)	5.43938e-07
92	ss1388091802	12	9151771	KLRG1	intron	T	G	0.99946	0.97222	Imputed	0.01266	-2.90619 (0.52747)	5.43938e-07
93	ss1388091807	12	9152032	KLRG1	intron	C	T	0.99946	0.97222	Imputed	0.01266	-2.90619 (0.52747)	5.43938e-07
94	rs17021445	2	38058604	LINC00211	upstream, genic upstream, intron	C	A	0.99057	0.9628	Imputed	0.32716	-0.69358 (0.12637)	5.57717e-07
95	rs9816129	3	74486769	CNTN3	intron, genic upstream	A	G	0.99732	0.98955	Imputed	0.44444	0.65363 (0.11920)	5.6882e-07
96	rs12714808	3	74489134	CNTN3	genic upstream, intron	C	A	0.99603	0.98484	Imputed	0.44444	0.65363 (0.11920)	5.6882e-07
97	rs7431193	3	74490640	CNTN3	intron, genic upstream	T	C	0.99578	0.98428	Imputed	0.44444	0.65363 (0.11920)	5.6882e-07
98	rs7430784	3	74490836	CNTN3	intron, genic upstream	A	G	0.99561	0.98376	Imputed	0.44444	0.65363 (0.11920)	5.6882e-07
99	rs7432673	3	74491151	CNTN3	intron, genic upstream	G	A	0.99569	0.9841	Imputed	0.44444	0.65363 (0.11920)	5.6882e-07
100	rs36011724	3	74491333	CNTN3	genic upstream, intron	G	C	0.97463	0.92575	Imputed	0.44444	0.65363 (0.11920)	5.6882e-07
101	rs9846979	3	74491833	CNTN3	intron, genic upstream	T	C	0.9957	0.98415	Imputed	0.44444	0.65363 (0.11920)	5.6882e-07
102	rs9823694	3	74491938	CNTN3	intron, genic upstream	C	T	0.99565	0.98394	Imputed	0.44444	0.65363 (0.11920)	5.6882e-07
103	rs9847136	3	74491943	CNTN3	intron, genic upstream	T	G	0.9957	0.98415	Imputed	0.44444	0.65363 (0.11920)	5.6882e-07
104	rs7282518	21	35255539	ITSN1	genic downstream, intron	T	C	0.98333	0.74658	Imputed	0.03704	1.50343 (0.27464)	5.90744e-07
105	rs558541837	3	139570603	NA	NA	G	A	0.99833	0.85745	Imputed	0.02874	-1.47952 (0.27266)	6.12606e-07
106	rs61971559	14	52496390	NID2	missense, coding sequence; Clinical significance: benign	G	A	0.99794	0.9313	Imputed	0.01786	2.39578 (0.44134)	6.54752e-07
107	rs185901206	4	22612770	NA	NA	C	T	0.99353	0.52895	Imputed	0.01205	-3.00386 (0.55332)	6.71098e-07
108	rs111494149	4	22613131	NA	NA	C	T	0.99172	0.44763	Imputed	0.01205	-3.00386 (0.55332)	6.71098e-07
109	rs111310590	4	22613719	NA	NA	A	G	0.99323	0.49653	Imputed	0.01205	-3.00386 (0.55332)	6.71098e-07
110	rs34852348	5	12684671	LINC01194	intron	T	C	0.99771	0.82081	Imputed	0.01765	-1.93793 (0.35835)	6.93205e-07
111	rs114734353	5	12696112	LINC01194	intron	A	G	0.99765	0.81525	Imputed	0.01765	-1.93793 (0.35835)	6.93205e-07
112	rs74536469	5	12708824	LINC01194	intron	G	A	0.99785	0.81099	Imputed	0.01765	-1.93793 (0.35835)	6.93205e-07
113	rs13189764	5	12722473	LINC01194	intron	C	T	0.9965	0.68594	Imputed	0.01765	-1.93793 (0.35835)	6.93205e-07
114	9:18978233:A:AT	9	18978233	NA	NA	A	AT	0.98594	0.91088	Imputed	0.18452	-0.82072 (0.15160)	6.94448e-07
115	rs2394857	6	30934570	NA	NA	C	G	0.99777	0.98833	Imputed	0.18675	0.62213 (0.11485)	7.03616e-07
116	rs2263302	6	30935421	NA	NA	A	G	0.99984	0.99884	Imputed	0.18675	0.62213 (0.11485)	7.03616e-07
117	rs2844694	6	30936037	NA	NA	G	C	0.99984	0.99884	Imputed	0.18675	0.62213 (0.11485)	7.03616e-07
118	rs2844693	6	30936825	NA	NA	C	T	0.99984	0.99884	Imputed	0.18675	0.62213 (0.11485)	7.03616e-07
119	rs2844692	6	30936884	NA	NA	G	A	0.99983	0.99879	Imputed	0.18675	0.62213 (0.11485)	7.03616e-07
120	rs2263303	6	30938253	NA	NA	T	A	0.99835	0.99159	Imputed	0.18675	0.62213 (0.11485)	7.03616e-07
121	rs2263304	6	30938286	NA	NA	C	T	0.99836	0.99168	Imputed	0.18675	0.62213 (0.11485)	7.03616e-07
122	rs2517447	6	30938745	NA	NA	G	A	0.99984	0.99884	Imputed	0.18675	0.62213 (0.11485)	7.03616e-07
123	rs2844691	6	30939507	NA	NA	C	A	0.99984	0.99884	Imputed	0.18675	0.62213 (0.11485)	7.03616e-07
124	rs2844689	6	30940302	NA	NA	G	A	1	1	Genotyped	0.18675	0.62213 (0.11485)	7.03616e-07
125	rs2108775	6	30940700	NA	NA	G	T	1	1	Genotyped	0.18675	0.62213 (0.11485)	7.03616e-07
126	rs2255625	6	30940705	NA	NA	A	G	0.99984	0.99884	Imputed	0.18675	0.62213 (0.11485)	7.03616e-07
127	rs2255626	6	30940713	NA	NA	A	G	0.99984	0.99883	Imputed	0.18675	0.62213 (0.11485)	7.03616e-07
128	6:30940855:C:CT	6	30940855	NA	NA	C	CT	0.99984	0.99884	Imputed	0.18675	0.62213 (0.11485)	7.03616e-07
129	rs2517446	6	30940945	NA	NA	A	G	1	1	Genotyped	0.18675	0.62213 (0.11485)	7.03616e-07
130	rs2255719	6	30941285	NA	NA	G	A	1	1	Genotyped	0.18675	0.62213 (0.11485)	7.03616e-07
131	rs2517445	6	30941645	NA	NA	C	T	1	1	Genotyped	0.18675	0.62213 (0.11485)	7.03616e-07
132	rs2530708	6	30941691	NA	NA	T	C	0.99984	0.99883	Imputed	0.18675	0.62213 (0.11485)	7.03616e-07
133	rs2517444	6	30941776	NA	NA	A	G	0.99984	0.99883	Imputed	0.18675	0.62213 (0.11485)	7.03616e-07
134	rs2530706	6	30941872	NA	NA	T	C	0.99984	0.99883	Imputed	0.18675	0.62213 (0.11485)	7.03616e-07
135	rs2844688	6	30942284	NA	NA	T	C	1	1	Genotyped	0.18675	0.62213 (0.11485)	7.03616e-07
136	rs2844687	6	30942338	NA	NA	T	C	1	1	Genotyped	0.18675	0.62213 (0.11485)	7.03616e-07
137	6:30942381:A:ACT	6	30942381	NA	NA	A	ACT	0.99984	0.99882	Imputed	0.18675	0.62213 (0.11485)	7.03616e-07
138	rs9262315	6	30942387	NA	NA	T	C	0.99979	0.9985	Imputed	0.18675	0.62213 (0.11485)	7.03616e-07
139	rs2517442	6	30942447	NA	NA	G	A	1	1	Genotyped	0.18675	0.62213 (0.11485)	7.03616e-07
140	rs2517441	6	30942621	NA	NA	A	G	1	1	Genotyped	0.18675	0.62213 (0.11485)	7.03616e-07
141	rs2517439	6	30942929	NA	NA	G	A	1	0.99999	Genotyped	0.18675	0.62213 (0.11485)	7.03616e-07
142	rs2844686	6	30942972	NA	NA	C	T	0.99984	0.99883	Imputed	0.18675	0.62213 (0.11485)	7.03616e-07
143	rs2844685	6	30943083	NA	NA	G	A	1	1	Genotyped	0.18675	0.62213 (0.11485)	7.03616e-07
144	rs2517437	6	30943146	NA	NA	A	G	0.99984	0.99883	Imputed	0.18675	0.62213 (0.11485)	7.03616e-07
145	rs2517436	6	30943539	NA	NA	A	G	1	1	Genotyped	0.18675	0.62213 (0.11485)	7.03616e-07
146	rs2844684	6	30944080	NA	NA	T	C	1	1	Genotyped	0.18675	0.62213 (0.11485)	7.03616e-07
147	rs2517435	6	30944171	NA	NA	A	T	0.99984	0.99883	Imputed	0.18675	0.62213 (0.11485)	7.03616e-07
148	rs2517434	6	30944232	NA	NA	G	A	1	1	Genotyped	0.18675	0.62213 (0.11485)	7.03616e-07
149	6:30944729:TA:T	6	30944729	NA	NA	TA	T	0.99896	0.99356	Imputed	0.18675	0.62213 (0.11485)	7.03616e-07
150	rs2530705	6	30944982	NA	NA	T	C	1	1	Genotyped	0.18675	0.62213 (0.11485)	7.03616e-07
151	rs2517432	6	30945005	NA	NA	T	A	0.99955	0.99681	Imputed	0.18675	0.62213 (0.11485)	7.03616e-07
152	6:30945646:C:CAAG	6	30945646	NA	NA	C	CAAG	0.99984	0.99882	Imputed	0.18675	0.62213 (0.11485)	7.03616e-07
153	rs2844682	6	30946148	NA	NA	G	A	1	1	Genotyped	0.18675	0.62213 (0.11485)	7.03616e-07
154	rs2844679	6	30947365	NA	NA	G	A	0.99984	0.99881	Imputed	0.18675	0.62213 (0.11485)	7.03616e-07
155	rs2517430	6	30948421	NA	NA	T	C	1	1	Genotyped	0.18675	0.62213 (0.11485)	7.03616e-07
156	rs2517428	6	30948517	NA	NA	C	T	0.99894	0.99262	Imputed	0.18675	0.62213 (0.11485)	7.03616e-07
157	rs2508020	6	30948984	NA	NA	A	C	0.99963	0.99738	Imputed	0.18675	0.62213 (0.11485)	7.03616e-07
158	rs2508019	6	30948993	NA	NA	C	G	0.99963	0.99738	Imputed	0.18675	0.62213 (0.11485)	7.03616e-07
159	rs2517426	6	30949430	NA	NA	C	A	0.99984	0.99881	Imputed	0.18675	0.62213 (0.11485)	7.03616e-07
160	rs2530703	6	30949439	NA	NA	A	T	1	1	Genotyped	0.18675	0.62213 (0.11485)	7.03616e-07
161	rs2517424	6	30949996	MUC21	2KB upstream, upstream	T	A	0.99984	0.99881	Imputed	0.18675	0.62213 (0.11485)	7.03616e-07
162	rs2844678	6	30950050	MUC21	2KB upstream, upstream	G	A	1	1	Genotyped	0.18675	0.62213 (0.11485)	7.03616e-07
163	rs2523929	6	30950306	MUC21	2KB upstream, upstream	G	A	1	1	Genotyped	0.18675	0.62213 (0.11485)	7.03616e-07
164	rs2517422	6	30950589	MUC21	2KB upstream, upstream	C	T	1	1	Genotyped	0.18675	0.62213 (0.11485)	7.03616e-07
165	rs2530702	6	30951004	MUC21	2KB upstream, upstream	T	C	0.99984	0.99881	Imputed	0.18675	0.62213 (0.11485)	7.03616e-07
166	rs2530701	6	30951022	MUC21	2KB upstream, upstream	T	C	0.99983	0.99879	Imputed	0.18675	0.62213 (0.11485)	7.03616e-07
167	rs2517421	6	30951209	MUC21	2KB upstream, upstream	C	G	0.99984	0.99881	Imputed	0.18675	0.62213 (0.11485)	7.03616e-07
168	rs2530700	6	30951367	MUC21	2KB upstream, upstream	T	C	1	1	Genotyped	0.18675	0.62213 (0.11485)	7.03616e-07
169	rs2248481	6	30952205	MUC21	intron	T	C	0.99981	0.99862	Imputed	0.18675	0.62213 (0.11485)	7.03616e-07
170	rs2517420	6	30952262	MUC21	intron	C	T	0.99979	0.99847	Imputed	0.18675	0.62213 (0.11485)	7.03616e-07
171	rs3131930	6	30952675	MUC21	intron	G	C	0.99943	0.99573	Imputed	0.18675	0.62213 (0.11485)	7.03616e-07
172	rs2517419	6	30952873	MUC21	intron	T	A	0.99983	0.99876	Imputed	0.18675	0.62213 (0.11485)	7.03616e-07
173	rs2530699	6	30953240	MUC21	intron	A	T	0.99982	0.99871	Imputed	0.18675	0.62213 (0.11485)	7.03616e-07
174	rs2523927	6	30953596	MUC21	intron	C	A	0.99983	0.99876	Imputed	0.18675	0.62213 (0.11485)	7.03616e-07
175	rs2517418	6	30953977	MUC21	intron	C	T	0.99983	0.99876	Imputed	0.18675	0.62213 (0.11485)	7.03616e-07
176	rs2844677	6	30955359	MUC21	synonymous, non-coding, coding sequence	G	A	0.99999	0.99996	Genotyped	0.18675	0.62213 (0.11485)	7.03616e-07
177	rs2517416	6	30955929	MUC21	coding sequence, synonymous, non-coding	C	A	0.99999	0.9999	Genotyped	0.18675	0.62213 (0.11485)	7.03616e-07
178	rs2517415	6	30956779	MUC21	3 -prime UTR, non-coding	C	T	0.99973	0.99804	Imputed	0.18675	0.62213 (0.11485)	7.03616e-07
179	rs2844675	6	30957345	MUC21	non-coding, 3 -prime UTR	G	C	0.99849	0.99227	Imputed	0.18675	0.62213 (0.11485)	7.03616e-07
180	rs2523930	6	30957356	MUC21	3 -prime UTR, non-coding	A	G	0.99849	0.99227	Imputed	0.18675	0.62213 (0.11485)	7.03616e-07
181	rs2249168	6	30958254	NA	NA	C	T	1	0.99999	Genotyped	0.18675	0.62213 (0.11485)	7.03616e-07
182	rs2530695	6	30958494	NA	NA	A	G	1	1	Genotyped	0.18675	0.62213 (0.11485)	7.03616e-07
183	rs2517412	6	30958987	NA	NA	G	A	0.99969	0.99779	Imputed	0.18675	0.62213 (0.11485)	7.03616e-07
184	rs2530694	6	30959014	NA	NA	C	A	0.99969	0.99779	Imputed	0.18675	0.62213 (0.11485)	7.03616e-07
185	rs2517411	6	30960267	NA	NA	T	C	0.99969	0.99779	Imputed	0.18675	0.62213 (0.11485)	7.03616e-07
186	rs140953685	6	30960924	NA	NA	A	G	0.99969	0.99777	Imputed	0.18675	0.62213 (0.11485)	7.03616e-07
187	rs2844673	6	30961926	NA	NA	C	T	0.99998	0.99988	Genotyped	0.18675	0.62213 (0.11485)	7.03616e-07
188	rs2263305	6	30963116	NA	NA	C	T	0.99977	0.99836	Imputed	0.18675	0.62213 (0.11485)	7.03616e-07
189	rs2263306	6	30963150	NA	NA	A	G	0.99977	0.99836	Imputed	0.18675	0.62213 (0.11485)	7.03616e-07
190	rs2523907	6	30963972	NA	NA	A	G	0.99977	0.99836	Imputed	0.18675	0.62213 (0.11485)	7.03616e-07
191	rs2517409	6	30964393	NA	NA	T	C	0.99999	0.99991	Genotyped	0.18675	0.62213 (0.11485)	7.03616e-07
192	rs2252921	6	30966219	NA	NA	A	G	0.99962	0.99731	Imputed	0.18675	0.62213 (0.11485)	7.03616e-07
193	rs2252925	6	30966282	NA	NA	A	G	1	1	Genotyped	0.18675	0.62213 (0.11485)	7.03616e-07
194	rs2252926	6	30966304	NA	NA	A	G	0.99976	0.99827	Imputed	0.18675	0.62213 (0.11485)	7.03616e-07
195	rs2517408	6	30966453	NA	NA	T	C	1	1	Genotyped	0.18675	0.62213 (0.11485)	7.03616e-07
196	rs2530690	6	30967202	NA	NA	G	A	1	1	Genotyped	0.18675	0.62213 (0.11485)	7.03616e-07
197	rs2530689	6	30967256	NA	NA	G	A	0.99974	0.99811	Imputed	0.18675	0.62213 (0.11485)	7.03616e-07
198	rs2517406	6	30967279	NA	NA	T	C	0.9995	0.99641	Imputed	0.18675	0.62213 (0.11485)	7.03616e-07
199	rs2530688	6	30967499	NA	NA	C	G	0.99974	0.9981	Imputed	0.18675	0.62213 (0.11485)	7.03616e-07
200	6:30967515:TA:T	6	30967515	NA	NA	TA	T	0.99767	0.98457	Imputed	0.18675	0.62213 (0.11485)	7.03616e-07
201	rs2844671	6	30968109	NA	NA	T	C	0.99974	0.9981	Imputed	0.18675	0.62213 (0.11485)	7.03616e-07
202	rs2523908	6	30968384	NA	NA	C	T	0.99974	0.9981	Imputed	0.18675	0.62213 (0.11485)	7.03616e-07
203	rs2530687	6	30968479	NA	NA	G	A	0.99939	0.9956	Imputed	0.18675	0.62213 (0.11485)	7.03616e-07
204	rs2517404	6	30968480	NA	NA	C	T	0.99939	0.9956	Imputed	0.18675	0.62213 (0.11485)	7.03616e-07
205	rs2523909	6	30968506	NA	NA	C	T	0.99939	0.9956	Imputed	0.18675	0.62213 (0.11485)	7.03616e-07
206	rs2523910	6	30968517	NA	NA	A	T	0.99939	0.9956	Imputed	0.18675	0.62213 (0.11485)	7.03616e-07
207	rs6914559	6	30968671	NA	NA	G	A	0.9997	0.9978	Imputed	0.18675	0.62213 (0.11485)	7.03616e-07
208	rs6914450	6	30968819	NA	NA	A	G	0.99973	0.99806	Imputed	0.18675	0.62213 (0.11485)	7.03616e-07
209	rs9262430	6	30968836	NA	NA	G	A	0.99973	0.99788	Imputed	0.18675	0.62213 (0.11485)	7.03616e-07
210	rs9262431	6	30968842	NA	NA	T	G	0.99973	0.99806	Imputed	0.18675	0.62213 (0.11485)	7.03616e-07
211	rs9262433	6	30969093	NA	NA	T	C	0.99981	0.9986	Imputed	0.18675	0.62213 (0.11485)	7.03616e-07
212	rs9262434	6	30969124	NA	NA	C	T	0.99978	0.99837	Imputed	0.18675	0.62213 (0.11485)	7.03616e-07
213	6:30969134:TA:T	6	30969134	NA	NA	TA	T	0.99981	0.99865	Imputed	0.18675	0.62213 (0.11485)	7.03616e-07
214	rs9262435	6	30969143	NA	NA	C	T	0.99978	0.99837	Imputed	0.18675	0.62213 (0.11485)	7.03616e-07
215	rs9262436	6	30969155	NA	NA	C	G	0.99978	0.99837	Imputed	0.18675	0.62213 (0.11485)	7.03616e-07
216	rs9262437	6	30969185	NA	NA	A	C	0.99982	0.99853	Imputed	0.18675	0.62213 (0.11485)	7.03616e-07
217	rs9262438	6	30969258	NA	NA	G	C	0.99965	0.99747	Imputed	0.18675	0.62213 (0.11485)	7.03616e-07
218	rs9262439	6	30969268	NA	NA	G	C	0.99981	0.99865	Imputed	0.18675	0.62213 (0.11485)	7.03616e-07
219	rs9262440	6	30969269	NA	NA	C	G	0.99981	0.99865	Imputed	0.18675	0.62213 (0.11485)	7.03616e-07
220	rs9262441	6	30969274	NA	NA	A	G	0.99848	0.99161	Imputed	0.18675	0.62213 (0.11485)	7.03616e-07
221	rs9262443	6	30969298	NA	NA	C	T	0.9985	0.99171	Imputed	0.18675	0.62213 (0.11485)	7.03616e-07
222	rs9262444	6	30969299	NA	NA	G	A	0.9985	0.99171	Imputed	0.18675	0.62213 (0.11485)	7.03616e-07
223	rs9262445	6	30969326	NA	NA	G	A	0.99981	0.99863	Imputed	0.18675	0.62213 (0.11485)	7.03616e-07
224	rs9262446	6	30969359	NA	NA	G	C	0.99982	0.99867	Imputed	0.18675	0.62213 (0.11485)	7.03616e-07
225	rs9262447	6	30969368	NA	NA	A	C	1	1	Genotyped	0.18675	0.62213 (0.11485)	7.03616e-07
226	rs2429295	6	30969498	NA	NA	G	C	0.99982	0.99866	Imputed	0.18675	0.62213 (0.11485)	7.03616e-07
227	rs2508016	6	30969527	NA	NA	C	G	1	1	Genotyped	0.18675	0.62213 (0.11485)	7.03616e-07
228	rs2523911	6	30969702	NA	NA	G	A	1	1	Genotyped	0.18675	0.62213 (0.11485)	7.03616e-07
229	rs2523912	6	30969709	NA	NA	A	G	1	1	Genotyped	0.18675	0.62213 (0.11485)	7.03616e-07
230	6:30970392:T:TGAG	6	30970392	NA	NA	T	TGAG	0.99981	0.99864	Imputed	0.18675	0.62213 (0.11485)	7.03616e-07
231	rs2253417	6	30970459	NA	NA	G	A	0.99981	0.99864	Imputed	0.18675	0.62213 (0.11485)	7.03616e-07
232	rs3131929	6	30971164	NA	NA	C	A	0.99981	0.99864	Imputed	0.18675	0.62213 (0.11485)	7.03616e-07
233	rs3131928	6	30971320	NA	NA	C	T	0.99981	0.9986	Imputed	0.18675	0.62213 (0.11485)	7.03616e-07
234	rs9262450	6	30971631	NA	NA	A	G	0.99981	0.99864	Imputed	0.18675	0.62213 (0.11485)	7.03616e-07
235	rs9262451	6	30971716	NA	NA	T	C	0.99981	0.99864	Imputed	0.18675	0.62213 (0.11485)	7.03616e-07
236	rs2523913	6	30972034	MUC22	2KB upstream, upstream	G	C	0.99981	0.99865	Imputed	0.18675	0.62213 (0.11485)	7.03616e-07
237	rs380808	6	30972202	MUC22	2KB upstream, upstream	G	A	1	1	Genotyped	0.18675	0.62213 (0.11485)	7.03616e-07
238	rs436376	6	30972390	MUC22	2KB upstream, upstream	G	T	1	1	Genotyped	0.18675	0.62213 (0.11485)	7.03616e-07
239	rs2256514	6	30972471	MUC22	2KB upstream, upstream	G	A	1	1	Genotyped	0.18675	0.62213 (0.11485)	7.03616e-07
240	rs2523915	6	30973358	MUC22	2KB upstream, upstream	T	A	0.99981	0.99864	Imputed	0.18675	0.62213 (0.11485)	7.03616e-07
241	rs2523916	6	30973519	MUC22	2KB upstream, upstream	T	C	1	1	Genotyped	0.18675	0.62213 (0.11485)	7.03616e-07
242	rs2844667	6	30974337	MUC22	intron, genic upstream	C	T	1	1	Genotyped	0.18675	0.62213 (0.11485)	7.03616e-07
243	6:30974461:G:GAT	6	30974461	NA	NA	G	GAT	0.99975	0.99821	Imputed	0.18675	0.62213 (0.11485)	7.03616e-07
244	rs9262456	6	30974468	MUC22	intron, genic upstream	G	A	0.99981	0.99864	Imputed	0.18675	0.62213 (0.11485)	7.03616e-07
245	rs2523918	6	30974496	MUC22	genic upstream, intron	G	A	0.99981	0.99864	Imputed	0.18675	0.62213 (0.11485)	7.03616e-07
246	rs2523919	6	30974663	MUC22	genic upstream, intron	C	T	0.99981	0.99864	Imputed	0.18675	0.62213 (0.11485)	7.03616e-07
247	rs2530711	6	30974683	MUC22	genic upstream, intron	G	T	0.99981	0.99864	Imputed	0.18675	0.62213 (0.11485)	7.03616e-07
248	rs2523920	6	30974995	MUC22	genic upstream, intron	G	A	1	1	Genotyped	0.18675	0.62213 (0.11485)	7.03616e-07
249	rs2523921	6	30975090	MUC22	genic upstream, intron	T	C	0.99981	0.99864	Imputed	0.18675	0.62213 (0.11485)	7.03616e-07
250	rs2523922	6	30975139	MUC22	genic upstream, intron	C	T	0.9998	0.99852	Imputed	0.18675	0.62213 (0.11485)	7.03616e-07
251	rs2523923	6	30975141	MUC22	genic upstream, intron	G	A	0.99981	0.99864	Imputed	0.18675	0.62213 (0.11485)	7.03616e-07
252	rs2523924	6	30975224	MUC22	genic upstream, intron	G	A	1	1	Genotyped	0.18675	0.62213 (0.11485)	7.03616e-07
253	6:30975278:C:CT	6	30975278	NA	NA	C	CT	0.99981	0.99864	Imputed	0.18675	0.62213 (0.11485)	7.03616e-07
254	rs2517402	6	30975440	MUC22	genic upstream, intron	A	G	1	1	Genotyped	0.18675	0.62213 (0.11485)	7.03616e-07
255	rs2517401	6	30975445	MUC22	genic upstream, intron	C	T	0.99981	0.99864	Imputed	0.18675	0.62213 (0.11485)	7.03616e-07
256	rs2530698	6	30976388	MUC22	upstream, genic upstream, intron	C	A	0.99981	0.99863	Imputed	0.18675	0.62213 (0.11485)	7.03616e-07
257	rs2530697	6	30976419	MUC22	upstream, genic upstream, intron	G	A	0.99978	0.99842	Imputed	0.18675	0.62213 (0.11485)	7.03616e-07
258	rs2523925	6	30976475	MUC22	upstream, genic upstream, intron	G	A	0.99981	0.99863	Imputed	0.18675	0.62213 (0.11485)	7.03616e-07
259	rs2530696	6	30976496	MUC22	upstream, genic upstream, intron	A	T	0.99981	0.99863	Imputed	0.18675	0.62213 (0.11485)	7.03616e-07
260	rs7765796	6	30976571	MUC22	intron, upstream, genic upstream	A	G	0.99981	0.99863	Imputed	0.18675	0.62213 (0.11485)	7.03616e-07
261	rs9262458	6	30976660	MUC22	intron, upstream, genic upstream	C	T	1	1	Genotyped	0.18675	0.62213 (0.11485)	7.03616e-07
262	rs2844666	6	30976781	MUC22	intron, upstream, genic upstream	C	A	1	1	Genotyped	0.18675	0.62213 (0.11485)	7.03616e-07
263	rs2517400	6	30977205	MUC22	upstream, genic upstream, intron	A	G	1	1	Genotyped	0.18675	0.62213 (0.11485)	7.03616e-07
264	rs2530691	6	30977212	MUC22	upstream, genic upstream, intron	T	C	1	1	Genotyped	0.18675	0.62213 (0.11485)	7.03616e-07
265	rs2523926	6	30977815	MUC22	upstream, genic upstream, intron	C	T	1	1	Genotyped	0.18675	0.62213 (0.11485)	7.03616e-07
266	rs2530718	6	30978158	MUC22	upstream, genic upstream, intron	C	T	1	1	Genotyped	0.18675	0.62213 (0.11485)	7.03616e-07
267	rs2530717	6	30978161	MUC22	upstream, genic upstream, intron	A	G	0.99981	0.99863	Imputed	0.18675	0.62213 (0.11485)	7.03616e-07
268	rs2530716	6	30978196	MUC22	upstream, genic upstream, intron	T	C	0.99981	0.99863	Imputed	0.18675	0.62213 (0.11485)	7.03616e-07
269	rs61133694	2	76906077	NA	NA	C	A	0.99578	0.94723	Genotyped	0.05294	-1.25735 (0.23291)	7.20469e-07
270	rs199990253	2	76906343	NA	NA	T	A	0.99394	0.92048	Imputed	0.05294	-1.25735 (0.23291)	7.20469e-07
271	rs78879562	2	208950301	NA	NA	G	A	0.99696	0.89448	Imputed	0.02273	-2.12217 (0.39444)	7.21766e-07
272	ss1388087330	12	8996078	A2ML1	upstream, intron, genic upstream	T	C	0.99909	0.95622	Imputed	0.01282	-2.89519 (0.53279)	7.56228e-07
273	ss1388087532	12	9003120	A2ML1	intron	G	A	0.99921	0.96081	Imputed	0.01282	-2.89519 (0.53279)	7.56228e-07
274	rs136451	22	32584010	NA	NA	T	C	0.97592	0.71623	Imputed	0.03571	1.52828 (0.28381)	7.79879e-07
275	rs3923683	5	159777973	C1QTNF2	intron	G	A	0.99434	0.90179	Imputed	0.03614	1.35406 (0.25224)	8.55852e-07
276	rs62377485	5	159780680	C1QTNF2	intron	G	T	0.99526	0.91028	Imputed	0.03614	1.35406 (0.25224)	8.55852e-07
277	rs4448041	5	159787842	C1QTNF2	intron	G	A	0.99985	0.99555	Imputed	0.03614	1.35406 (0.25224)	8.55852e-07
278	rs1574350	5	159791868	C1QTNF2	intron	C	A	0.9999	0.99695	Imputed	0.03614	1.35406 (0.25224)	8.55852e-07
279	rs2961921	5	159793556	C1QTNF2	intron	C	T	0.99992	0.9977	Imputed	0.03614	1.35406 (0.25224)	8.55852e-07
280	rs147957141	2	76908839	NA	NA	G	C	0.99374	0.92564	Imputed	0.04706	-1.30876 (0.24466)	8.77835e-07
281	rs6656756	1	158459683	LOC107985213	intron	G	A	0.99973	0.99758	Genotyped	0.14815	0.78167 (0.14554)	8.91865e-07
282	rs112256483	1	158495355	NA	NA	C	A	0.99761	0.97968	Imputed	0.14815	0.78167 (0.14554)	8.91865e-07
283	rs140962959	2	202558844	MPP4	intron	T	A	0.99855	0.89567	Imputed	0.01176	-2.88882 (0.54070)	9.01522e-07
284	rs77745593	21	43482721	UMODL1	upstream, 2KB upstream	C	A	0.99393	0.79976	Imputed	0.03125	-1.62445 (0.30234)	9.08937e-07
285	rs7749460	6	148992646	NA	NA	G	T	0.99488	0.95067	Imputed	0.04167	-1.48576 (0.27825)	9.3543e-07
286	rs7283511	21	32215834	NA	NA	T	C	0.98415	0.6954	Imputed	0.05357	-1.25725 (0.23582)	9.67102e-07
287	rs143121332	12	11762043	NA	NA	C	A	0.99194	0.82112	Imputed	0.01899	-2.27354 (0.42390)	9.70429e-07
288	rs113717918	19	48538748	CABP5	intron	A	G	0.99722	0.97923	Imputed	0.16875	-0.77133 (0.14418)	9.96101e-07
289	rs76033388	2	208914514	NA	NA	G	T	0.99449	0.82493	Imputed	0.02841	-1.91499 (0.36132)	9.99683e-07
290	rs144505519	10	23726815	OTUD1	upstream, 2KB upstream	G	A	0.99634	0.8022	Imputed	0.01786	-1.89650 (0.35694)	1.03999e-06
291	rs115155506	10	23738833	NA	NA	C	T	0.99613	0.79145	Imputed	0.01786	-1.89650 (0.35694)	1.03999e-06
292	rs115086048	10	23740857	NA	NA	T	C	0.99402	0.63073	Imputed	0.01786	-1.89650 (0.35694)	1.03999e-06
293	rs114241731	10	23742341	NA	NA	G	A	0.99398	0.62891	Imputed	0.01786	-1.89650 (0.35694)	1.03999e-06
294	rs79577832	10	23743283	NA	NA	T	G	0.99292	0.57766	Imputed	0.01786	-1.89650 (0.35694)	1.03999e-06
295	rs80102498	4	7119010	NA	NA	T	C	0.99637	0.90224	Imputed	0.06024	-1.29374 (0.24332)	1.04927e-06
296	2:223082347:C:CAGTT	2	223082347	NA	NA	C	CAGTT	0.97905	0.3359	Imputed	0.01744	2.27530 (0.42967)	1.06529e-06
297	rs17125120	14	52570582	NA	NA	T	C	0.99962	0.97972	Imputed	0.01786	2.33761 (0.44099)	1.09276e-06
298	rs116745768	14	52583472	LINC02319	intron	T	C	0.99956	0.97596	Imputed	0.01786	2.33761 (0.44099)	1.09276e-06
299	rs116546873	14	52594685	NA	NA	C	T	0.99764	0.8981	Imputed	0.01786	2.33761 (0.44099)	1.09276e-06
300	rs73174883	22	49829279	MIR3667HG	genic downstream, intron	A	G	0.99971	0.9882	Genotyped	0.04321	-1.45100 (0.27373)	1.17775e-06
301	2:42385773:TG:T	2	42385773	NA	NA	TG	T	0.9923	0.62035	Imputed	0.02439	-1.69703 (0.32069)	1.18961e-06
302	rs12728066	1	5957725	NPHP4	intron	G	A	0.99713	0.92497	Imputed	0.01765	-1.91625 (0.36370)	1.21356e-06
303	rs11120786	1	5983190	NPHP4	intron	G	A	0.99721	0.88333	Imputed	0.01765	-1.91625 (0.36370)	1.21356e-06
304	rs11578430	1	5989194	NPHP4	intron	T	C	0.99729	0.88076	Imputed	0.01765	-1.91625 (0.36370)	1.21356e-06
305	rs11578452	1	5989276	NPHP4	intron	T	C	0.99729	0.88042	Imputed	0.01765	-1.91625 (0.36370)	1.21356e-06
306	rs12121044	1	5989981	NPHP4	intron	A	G	0.99729	0.88076	Imputed	0.01765	-1.91625 (0.36370)	1.21356e-06
307	rs12122109	1	5990410	NPHP4	intron	T	C	0.99729	0.88076	Imputed	0.01765	-1.91625 (0.36370)	1.21356e-06
308	rs12044282	1	119149808	NA	NA	T	C	0.99534	0.93406	Imputed	0.03659	1.39654 (0.26427)	1.22492e-06
309	rs1988304	9	10477922	PTPRD	intron, genic upstream	C	T	0.99263	0.58292	Imputed	0.02381	1.86738 (0.35422)	1.22723e-06
310	rs113795877	2	187300441	NA	NA	T	C	0.99661	0.93876	Imputed	0.04706	1.24585 (0.23682)	1.25324e-06
311	rs115419406	2	187302585	NA	NA	C	T	0.99718	0.94122	Imputed	0.04706	1.24585 (0.23682)	1.25324e-06
312	rs112790155	2	187304531	NA	NA	A	G	0.99817	0.96042	Imputed	0.04706	1.24585 (0.23682)	1.25324e-06
313	rs113946777	2	187304901	NA	NA	G	A	0.99821	0.96149	Genotyped	0.04706	1.24585 (0.23682)	1.25324e-06
314	rs112884644	2	187308281	NA	NA	G	A	0.99806	0.95996	Imputed	0.04706	1.24585 (0.23682)	1.25324e-06
315	rs79444769	10	44894582	LOC107984179	non-coding	G	C	0.99001	0.85388	Imputed	0.04217	1.52481 (0.28924)	1.25717e-06
316	rs570246278	1	49390845	AGBL4	intron	C	T	0.96646	0.5389	Imputed	0.02326	1.59258 (0.30399)	1.33671e-06
317	rs531097587	1	49390848	AGBL4	intron	A	G	0.96604	0.53448	Imputed	0.02326	1.59258 (0.30399)	1.33671e-06
318	rs142848367	10	124184142	PLEKHA1	intron	A	G	0.99974	0.98179	Imputed	0.02326	1.76377 (0.33681)	1.34877e-06
319	rs114731524	9	26398546	LOC105375999	intron	G	A	0.9837	0.70341	Imputed	0.04819	-1.25506 (0.23901)	1.36469e-06
320	4:96558393:CG:C	4	96558393	NA	NA	CG	C	0.99066	0.95224	Imputed	0.17816	-0.75066 (0.14362)	1.37304e-06
321	rs146432642	4	7227821	SORCS2	intron, genic upstream	A	G	0.99699	0.87779	Imputed	0.04217	-1.48812 (0.28426)	1.45342e-06
322	rs58386761	1	165989271	NA	NA	A	G	0.99702	0.97886	Imputed	0.09756	-0.97879 (0.18694)	1.48492e-06
323	rs192807508	18	9868352	NA	NA	G	A	0.99058	0.81529	Imputed	0.03614	-1.41676 (0.27099)	1.49491e-06
324	rs114980302	11	35470734	PAMR1	intron	G	T	0.99963	0.99367	Genotyped	0.07407	-1.25065 (0.23868)	1.4979e-06
325	rs115308231	11	35473943	PAMR1	intron	T	G	0.99558	0.9507	Imputed	0.07407	-1.25065 (0.23868)	1.4979e-06
326	rs12430063	13	100388908	CLYBL	intron	A	G	0.99998	0.9998	Genotyped	0.07738	1.11122 (0.21316)	1.5504e-06
327	rs17577167	13	100391023	CLYBL	intron	G	A	0.99838	0.98576	Imputed	0.07738	1.11122 (0.21316)	1.5504e-06
328	rs12584833	13	100393168	CLYBL, CLYBL-AS3	intron, non-coding	A	T	0.9959	0.97146	Imputed	0.07738	1.11122 (0.21316)	1.5504e-06
329	rs61464373	9	18976972	SAXO1	intron, genic upstream	T	G	0.98928	0.94859	Imputed	0.22024	-0.72417 (0.13901)	1.57122e-06
330	rs34732112	7	117254394	CFTR	intron	C	T	0.99356	0.67916	Imputed	0.02273	-1.71987 (0.33226)	1.64633e-06
331	7:117279531:CTG:C	7	117279531	NA	NA	CTG	C	0.99384	0.69369	Imputed	0.02273	-1.71987 (0.33226)	1.64633e-06
332	rs6957672	7	117319547	NA	NA	T	C	0.99352	0.68808	Imputed	0.02273	-1.71987 (0.33226)	1.64633e-06
333	rs146705179	8	14285030	SGCZ	intron	A	T	0.99378	0.58844	Imputed	0.02439	-1.77439 (0.34063)	1.64889e-06
334	rs76530919	1	158478097	NA	NA	T	C	0.9952	0.96741	Imputed	0.16049	0.75170 (0.14443)	1.72076e-06
335	rs143515151	9	26196206	NA	NA	C	A	0.99715	0.91502	Imputed	0.02381	-1.71646 (0.33106)	1.73372e-06
336	rs77176647	10	31513519	LINC02664	intron	T	C	0.99642	0.93903	Imputed	0.03659	-1.52470 (0.29344)	1.73773e-06
337	rs76499708	10	31528160	LINC02664	intron	T	G	0.99878	0.97154	Imputed	0.03659	-1.52470 (0.29344)	1.73773e-06
338	rs76238792	10	31528353	LINC02664	intron	C	A	0.99878	0.97154	Imputed	0.03659	-1.52470 (0.29344)	1.73773e-06
339	rs79906384	10	31529242	LINC02664	intron	C	G	0.99878	0.97154	Imputed	0.03659	-1.52470 (0.29344)	1.73773e-06
340	rs140676242	10	31535086	LINC02664	intron	T	C	0.99867	0.96939	Imputed	0.03659	-1.52470 (0.29344)	1.73773e-06
341	rs16960187	13	103156044	NA	NA	G	A	0.99762	0.94532	Imputed	0.03448	-1.37585 (0.26647)	1.76971e-06
342	rs77941416	9	18979818	SAXO1	genic upstream, intron	A	T	0.98722	0.91499	Imputed	0.16667	-0.81034 (0.15645)	1.77018e-06
343	rs705162	10	125251675	LINC02641	intron, genic upstream	G	A	0.99952	0.99036	Genotyped	0.03529	1.52729 (0.29522)	1.77454e-06
344	rs705163	10	125252254	LINC02641	intron, genic upstream	G	T	0.99806	0.96335	Imputed	0.03529	1.52729 (0.29522)	1.77454e-06
345	rs705164	10	125253047	LINC02641	intron, genic upstream	G	A	0.99556	0.92934	Imputed	0.03529	1.52729 (0.29522)	1.77454e-06
346	rs705165	10	125256095	LINC02641	intron, genic upstream	G	T	0.99315	0.90024	Imputed	0.03529	1.52729 (0.29522)	1.77454e-06
347	rs116335776	10	2437390	NA	NA	A	G	0.99063	0.72304	Imputed	0.04268	1.15118 (0.22187)	1.78838e-06
348	rs115497659	10	2441175	NA	NA	G	T	0.99975	0.99029	Genotyped	0.04268	1.15118 (0.22187)	1.78838e-06
349	rs540323247	10	2442376	NA	NA	G	A	0.99912	0.96384	Imputed	0.04268	1.15118 (0.22187)	1.78838e-06
350	rs192251017	10	2445274	NA	NA	G	A	0.99977	0.9911	Imputed	0.04268	1.15118 (0.22187)	1.78838e-06
351	rs190081632	10	2447148	NA	NA	T	C	0.99977	0.9911	Imputed	0.04268	1.15118 (0.22187)	1.78838e-06
352	rs145013599	10	2452163	NA	NA	T	C	0.9985	0.95655	Imputed	0.04268	1.15118 (0.22187)	1.78838e-06
353	rs371286163	10	2459418	NA	NA	C	A	0.99914	0.96516	Imputed	0.04268	1.15118 (0.22187)	1.78838e-06
354	rs444804	16	84326070	LOC124903734	intron	C	T	0.99968	0.99777	Genotyped	0.16471	-0.82854 (0.16047)	1.84662e-06
355	rs7150660	14	101527750	MIR377	2KB upstream, upstream	G	A	0.99999	0.99993	Genotyped	0.08523	-1.05410 (0.20485)	1.86121e-06
356	14:101528756:AT:A	14	101528756	NA	NA	AT	A	0.99701	0.96922	Imputed	0.08523	-1.05410 (0.20485)	1.86121e-06
357	rs144945078	5	1084209	SLC12A7	intron	C	T	0.99563	0.82792	Imputed	0.02941	-1.57720 (0.30567)	1.87185e-06
358	rs114048024	5	1092300	SLC12A7	intron	G	A	0.99564	0.82883	Imputed	0.02941	-1.57720 (0.30567)	1.87185e-06
359	rs117365114	11	37004991	NA	NA	G	A	0.99206	0.88635	Imputed	0.05952	-1.38386 (0.26803)	1.88959e-06
360	rs76475196	1	208138948	LINC02767	intron	T	C	0.99415	0.82969	Imputed	0.01724	-2.50890 (0.48877)	1.99648e-06
361	rs11597612	10	134119293	STK32C	intron, genic upstream, genic downstream	G	A	0.99453	0.94462	Imputed	0.06977	0.99438 (0.19363)	2.01934e-06
362	rs7766113	6	30976647	MUC22	intron, upstream, genic upstream	C	T	1	1	Genotyped	0.1988	0.59844 (0.11621)	2.03691e-06
363	rs818707	9	116149967	ALAD	3 -prime UTR; Clinical significance: benign	C	T	0.98109	0.66334	Imputed	0.01829	-2.04819 (0.39766)	2.07616e-06
364	rs112119020	6	112017255	FYN	intron	T	C	0.99219	0.6631	Imputed	0.01786	-2.29332 (0.44633)	2.08484e-06
365	rs6004448	22	25545959	KIAA1671	intron	C	T	0.99436	0.88051	Imputed	0.04651	-1.29077 (0.25175)	2.0858e-06
366	rs115593419	15	62379792	NA	NA	G	A	0.99838	0.89549	Imputed	0.01205	-3.03442 (0.59092)	2.15732e-06
367	rs78341346	4	91708402	CCSER1	genic downstream, intron	G	A	0.99927	0.99311	Genotyped	0.11494	0.86711 (0.16962)	2.17077e-06
368	rs77835822	1	158488094	NA	NA	T	A	0.99341	0.9591	Imputed	0.16667	0.74403 (0.14474)	2.20993e-06
369	rs115384186	10	123339522	FGFR2	intron, genic upstream	A	G	0.99922	0.98738	Imputed	0.06977	1.06757 (0.20883)	2.21394e-06
370	rs114950001	10	123341845	FGFR2	intron, genic upstream	T	A	0.99761	0.97209	Imputed	0.06977	1.06757 (0.20883)	2.21394e-06
371	rs41302257	10	123345288	FGFR2	intron, genic upstream	A	C	0.99804	0.9738	Imputed	0.06977	1.06757 (0.20883)	2.21394e-06
372	rs114302644	10	123347863	FGFR2	intron, genic upstream	C	T	0.99864	0.97968	Imputed	0.06977	1.06757 (0.20883)	2.21394e-06
373	rs17102286	10	123349539	FGFR2	intron, genic upstream	C	G	0.99901	0.98433	Imputed	0.06977	1.06757 (0.20883)	2.21394e-06
374	rs3135722	10	123353213	FGFR2	intron, genic upstream; Clinical significance: benign, likely-benign	A	C	0.99951	0.99293	Genotyped	0.06977	1.06757 (0.20883)	2.21394e-06
375	rs79555643	2	129389604	LOC105373611	intron	G	A	1	0.99999	Genotyped	0.04321	-1.50793 (0.29372)	2.26846e-06
376	rs34467281	5	12667101	LINC01194	intron	G	A	0.99743	0.92125	Imputed	0.02353	-1.68442 (0.32955)	2.26889e-06
377	rs71601421	5	12667172	LINC01194	intron	C	T	0.99743	0.92125	Imputed	0.02353	-1.68442 (0.32955)	2.26889e-06
378	rs76720470	5	12671191	LINC01194	intron	T	G	0.99744	0.92122	Imputed	0.02353	-1.68442 (0.32955)	2.26889e-06
379	rs115419784	5	12671229	LINC01194	intron	G	T	0.99744	0.92122	Imputed	0.02353	-1.68442 (0.32955)	2.26889e-06
380	rs12516073	5	12674218	LINC01194	intron	C	T	0.99747	0.92207	Imputed	0.02353	-1.68442 (0.32955)	2.26889e-06
381	rs71601422	5	12677118	LINC01194	intron	A	G	0.99763	0.92612	Imputed	0.02353	-1.68442 (0.32955)	2.26889e-06
382	5:12677265:AAATATTAT:A	5	12677265	NA	NA	AAATATTAT	A	0.99753	0.92353	Imputed	0.02353	-1.68442 (0.32955)	2.26889e-06
383	5:12678319:C:CA	5	12678319	NA	NA	C	CA	0.99741	0.91911	Imputed	0.02353	-1.68442 (0.32955)	2.26889e-06
384	rs114863131	5	12682653	LINC01194	intron	T	C	0.99756	0.92382	Imputed	0.02353	-1.68442 (0.32955)	2.26889e-06
385	rs13163638	5	12684389	LINC01194	intron	A	G	0.99761	0.92515	Imputed	0.02353	-1.68442 (0.32955)	2.26889e-06
386	rs35752236	5	12684622	LINC01194	intron	T	C	0.99761	0.92515	Imputed	0.02353	-1.68442 (0.32955)	2.26889e-06
387	rs13167370	5	12690350	LINC01194	intron	A	C	0.99765	0.92604	Imputed	0.02353	-1.68442 (0.32955)	2.26889e-06
388	rs35740728	5	12694312	LINC01194	intron	G	C	0.99766	0.92608	Imputed	0.02353	-1.68442 (0.32955)	2.26889e-06
389	rs36097775	5	12705707	LINC01194	intron	A	G	0.99742	0.9182	Imputed	0.02353	-1.68442 (0.32955)	2.26889e-06
390	rs13169121	5	12706298	LINC01194	intron	T	C	0.99695	0.90366	Imputed	0.02353	-1.68442 (0.32955)	2.26889e-06
391	rs183538373	11	110169389	NA	NA	C	T	0.99702	0.91444	Imputed	0.02941	-1.84671 (0.36133)	2.27208e-06
392	rs192816376	11	110173742	NA	NA	T	C	0.99675	0.90953	Imputed	0.02941	-1.84671 (0.36133)	2.27208e-06
393	13:103861782:AT:A	13	103861782	NA	NA	AT	A	0.99146	0.96549	Imputed	0.22024	-0.71452 (0.13968)	2.28231e-06
394	rs7983469	13	103863159	NA	NA	C	G	0.99917	0.99554	Imputed	0.22024	-0.71452 (0.13968)	2.28231e-06
395	rs144825037	13	22393054	LOC124903132	500B downstream, downstream	G	A	0.99749	0.80796	Imputed	0.025	-1.61380 (0.31411)	2.28748e-06
396	rs80170355	13	22397143	NA	NA	T	C	0.99723	0.77781	Imputed	0.025	-1.61380 (0.31411)	2.28748e-06
397	rs12430356	13	22402576	NA	NA	G	A	0.99693	0.74842	Imputed	0.025	-1.61380 (0.31411)	2.28748e-06
398	rs113278740	3	5506036	NA	NA	C	T	0.9998	0.98849	Imputed	0.01765	-2.43359 (0.47632)	2.28854e-06
399	rs114989618	3	5521363	NA	NA	G	A	0.99901	0.93885	Imputed	0.01765	-2.43359 (0.47632)	2.28854e-06
400	rs116081218	3	5530256	NA	NA	G	T	1	0.99986	Imputed	0.01765	-2.43359 (0.47632)	2.28854e-06
401	rs146055306	3	5536925	NA	NA	G	A	1	0.99996	Imputed	0.01765	-2.43359 (0.47632)	2.28854e-06
402	rs114364795	3	5537005	NA	NA	A	C	0.99999	0.99951	Imputed	0.01765	-2.43359 (0.47632)	2.28854e-06
403	3:5540532:CATCTT:C	3	5540532	NA	NA	CATCTT	C	0.99932	0.96695	Imputed	0.01765	-2.43359 (0.47632)	2.28854e-06
404	3:5540570:CTT:C	3	5540570	NA	NA	CTT	C	0.99903	0.97201	Imputed	0.01765	-2.43359 (0.47632)	2.28854e-06
405	rs114886161	3	5548941	NA	NA	A	T	0.99878	0.94142	Imputed	0.01765	-2.43359 (0.47632)	2.28854e-06
406	rs28794895	8	131546505	LOC105375758	intron	C	T	0.98764	0.886	Imputed	0.07229	1.12421 (0.21958)	2.29118e-06
407	rs11778388	8	131547848	LOC105375758	intron	A	G	0.99659	0.95953	Imputed	0.07229	1.12421 (0.21958)	2.29118e-06
408	rs11785116	8	131553041	LOC105375758	intron, genic upstream	C	G	0.98981	0.89257	Imputed	0.07229	1.12421 (0.21958)	2.29118e-06
409	7:44176211:T:TCACA	7	44176211	NA	NA	T	TCACA	0.99594	0.87958	Imputed	0.01786	-1.79677 (0.35176)	2.34815e-06
410	rs114834555	9	1954722	LOC105375951	intron	G	T	0.99717	0.94354	Genotyped	0.05422	-1.29753 (0.25375)	2.34831e-06
411	9:129936558:AAGAAAGAAAG:A	9	129936558	NA	NA	AAGAAAGAAAG	A	0.95201	0.84081	Imputed	0.2439	0.66202 (0.12942)	2.38235e-06
412	rs186875555	7	115289824	NA	NA	T	C	0.99755	0.83207	Imputed	0.01724	-1.80275 (0.35459)	2.42675e-06
413	rs139056198	10	78735864	KCNMA1, KCNMA1-AS1	intron, genic downstream	A	G	0.99506	0.90848	Imputed	0.04217	-1.29815 (0.25465)	2.49815e-06
414	rs144771451	10	78738764	KCNMA1, KCNMA1-AS1	genic downstream, 500B downstream, downstream, intron	G	A	0.99257	0.86774	Imputed	0.04217	-1.29815 (0.25465)	2.49815e-06
415	rs17824597	14	94840376	NA	NA	C	G	0.98866	0.82582	Imputed	0.05882	-1.41710 (0.27876)	2.53181e-06
416	rs73267648	14	64234331	SYNE2	genic upstream, intron	G	T	0.99936	0.99262	Imputed	0.10843	0.98574 (0.19356)	2.54831e-06
417	rs35773110	2	156908839	LINC01876	intron	C	T	0.9946	0.94011	Imputed	0.02976	-2.01308 (0.39573)	2.55056e-06
418	rs34119626	2	156908978	LINC01876	intron	G	A	0.9946	0.94011	Imputed	0.02976	-2.01308 (0.39573)	2.55056e-06
419	rs62177249	2	156909076	LINC01876	intron	G	A	0.99715	0.94667	Imputed	0.02976	-2.01308 (0.39573)	2.55056e-06
420	2:156909931:AT:A	2	156909931	NA	NA	AT	A	0.99715	0.94666	Imputed	0.02976	-2.01308 (0.39573)	2.55056e-06
421	2:156912234:A:AT	2	156912234	NA	NA	A	AT	0.99721	0.95344	Imputed	0.02976	-2.01308 (0.39573)	2.55056e-06
422	rs35650523	2	156912295	LINC01876	intron	C	T	0.99754	0.9603	Imputed	0.02976	-2.01308 (0.39573)	2.55056e-06
423	rs34557204	2	156912704	LINC01876	intron	T	C	0.9973	0.95914	Imputed	0.02976	-2.01308 (0.39573)	2.55056e-06
424	rs35346629	2	156912873	LINC01876	intron	G	C	0.9971	0.95488	Imputed	0.02976	-2.01308 (0.39573)	2.55056e-06
425	rs6747998	2	156913257	LINC01876	intron	C	G	0.99708	0.95427	Imputed	0.02976	-2.01308 (0.39573)	2.55056e-06
426	rs112333334	20	36113482	NA	NA	C	T	0.99779	0.89758	Imputed	0.03659	-1.43151 (0.28099)	2.58532e-06
427	rs111522822	20	36113809	NA	NA	C	T	0.99775	0.89581	Imputed	0.03659	-1.43151 (0.28099)	2.58532e-06
428	rs113292255	20	36115598	NA	NA	T	C	0.99749	0.8827	Imputed	0.03659	-1.43151 (0.28099)	2.58532e-06
429	rs156895	1	16837245	NA	NA	A	G	0.93116	0.46021	Imputed	0.05422	1.36139 (0.26765)	2.6098e-06
430	rs114239686	13	103246548	LOC107984588	non-coding	T	C	0.99999	0.99969	Imputed	0.04023	-1.32126 (0.26091)	2.62667e-06
431	rs76443450	13	103255273	TPP2	intron	C	T	0.99985	0.99525	Imputed	0.04023	-1.32126 (0.26091)	2.62667e-06
432	rs115226140	13	103256611	TPP2	intron	T	A	0.99986	0.99549	Imputed	0.04023	-1.32126 (0.26091)	2.62667e-06
433	rs78897071	13	103262957	TPP2	intron	T	C	0.99981	0.99401	Imputed	0.04023	-1.32126 (0.26091)	2.62667e-06
434	rs74696337	13	103266937	TPP2	intron	A	C	0.99974	0.99175	Imputed	0.04023	-1.32126 (0.26091)	2.62667e-06
435	rs61277432	13	103270503	TPP2	intron	G	A	0.99974	0.99182	Imputed	0.04023	-1.32126 (0.26091)	2.62667e-06
436	rs61711503	13	103271042	TPP2	intron	C	G	0.99974	0.99182	Imputed	0.04023	-1.32126 (0.26091)	2.62667e-06
437	rs114077329	13	103276842	TPP2	intron	C	G	0.9997	0.9905	Imputed	0.04023	-1.32126 (0.26091)	2.62667e-06
438	rs149818724	13	103289933	TPP2	intron	C	T	0.99976	0.99229	Imputed	0.04023	-1.32126 (0.26091)	2.62667e-06
439	13:103293047:C:CTGGA	13	103293047	NA	NA	C	CTGGA	0.99974	0.99183	Imputed	0.04023	-1.32126 (0.26091)	2.62667e-06
440	rs60718676	13	103304315	TPP2	intron	A	G	0.99972	0.99104	Imputed	0.04023	-1.32126 (0.26091)	2.62667e-06
441	rs140432270	13	103305661	TPP2	intron	C	G	0.99972	0.99104	Imputed	0.04023	-1.32126 (0.26091)	2.62667e-06
442	rs58207916	13	103310315	TPP2	intron	C	T	0.99972	0.99104	Imputed	0.04023	-1.32126 (0.26091)	2.62667e-06
443	rs76192035	13	103313906	TPP2	intron	A	G	0.99966	0.98948	Imputed	0.04023	-1.32126 (0.26091)	2.62667e-06
444	13:103316747:C:CT	13	103316747	NA	NA	C	CT	0.99963	0.9883	Imputed	0.04023	-1.32126 (0.26091)	2.62667e-06
445	rs142094408	13	103319479	TPP2	intron	C	G	0.99965	0.98904	Imputed	0.04023	-1.32126 (0.26091)	2.62667e-06
446	rs149694555	13	103323360	TPP2	intron	T	C	0.99961	0.98786	Imputed	0.04023	-1.32126 (0.26091)	2.62667e-06
447	rs115028865	13	103324706	TPP2	intron	G	A	0.99888	0.96922	Imputed	0.04023	-1.32126 (0.26091)	2.62667e-06
448	rs77315340	13	103329396	TPP2	intron, genic downstream	T	G	0.99888	0.96922	Imputed	0.04023	-1.32126 (0.26091)	2.62667e-06
449	rs116275664	13	103331396	TPP2	genic downstream, non-coding, 3 -prime UTR	T	G	0.99887	0.96879	Imputed	0.04023	-1.32126 (0.26091)	2.62667e-06
450	rs76629273	13	103333377	NA	NA	A	G	0.99886	0.96879	Imputed	0.04023	-1.32126 (0.26091)	2.62667e-06
451	rs145928806	13	103334442	NA	NA	A	G	0.99818	0.95014	Imputed	0.04023	-1.32126 (0.26091)	2.62667e-06
452	rs75813860	14	22590431	NA	NA	A	T	0.99677	0.86057	Imputed	0.02326	-1.76365 (0.34812)	2.65604e-06
453	rs114509656	4	7227013	SORCS2	intron, genic upstream	A	G	0.99821	0.96985	Genotyped	0.05422	-1.45141 (0.28570)	2.67547e-06
454	8:2051043:TGAGA:T	8	2051043	NA	NA	TGAGA	T	0.99184	0.85852	Imputed	0.03086	-1.58727 (0.31186)	2.69532e-06
455	rs111846178	8	2052159	MYOM2	intron	G	A	0.99335	0.87405	Imputed	0.03086	-1.58727 (0.31186)	2.69532e-06
456	rs62478420	8	2052967	MYOM2	intron	C	T	0.99241	0.90193	Imputed	0.03086	-1.58727 (0.31186)	2.69532e-06
457	20:34539425:TTATA:T	20	34539425	NA	NA	TTATA	T	0.98237	0.77277	Imputed	0.03614	-1.31963 (0.25997)	2.71856e-06
458	rs116003921	9	26443365	LOC105375999	intron, genic upstream	G	A	0.98891	0.79873	Imputed	0.05422	-1.16612 (0.22984)	2.7439e-06
459	rs115477028	14	101514828	MIR381HG, MIR544A, MIR655	upstream, 2KB upstream, intron	G	A	0.99919	0.97971	Imputed	0.04545	-1.31352 (0.26041)	2.7889e-06
460	rs115579120	14	101516992	MIR381HG, MIR487A	upstream, 2KB upstream, intron	G	T	0.99761	0.95847	Imputed	0.04545	-1.31352 (0.26041)	2.7889e-06
461	rs73353177	14	101523990	NA	NA	C	G	0.9987	0.97234	Imputed	0.04545	-1.31352 (0.26041)	2.7889e-06
462	14:101525645:GGTCTAATAAA:G	14	101525645	NA	NA	GGTCTAATAAA	G	0.9987	0.97234	Imputed	0.04545	-1.31352 (0.26041)	2.7889e-06
463	rs2961922	5	159794253	C1QTNF2	intron	T	C	0.99823	0.98973	Imputed	0.11446	0.86697 (0.17103)	2.79371e-06
464	rs1865551	8	131773269	NA	NA	A	G	0.99516	0.9599	Imputed	0.11628	-0.91128 (0.18038)	2.80921e-06
465	rs141510969	13	54414044	LINC00558	intron	G	A	0.99727	0.83119	Imputed	0.03086	-1.60988 (0.31703)	2.81969e-06
466	13:54423913:T:TG	13	54423913	NA	NA	T	TG	0.99716	0.82456	Imputed	0.03086	-1.60988 (0.31703)	2.81969e-06
467	rs145223304	2	156908934	LINC01876	intron	T	C	0.99775	0.80368	Imputed	0.0119	-3.27661 (0.64800)	2.87429e-06
468	rs576315033	2	156910024	LINC01876	intron	C	T	0.99754	0.79655	Imputed	0.0119	-3.27661 (0.64800)	2.87429e-06
469	rs73090614	20	32585004	RALY	genic upstream, intron	C	G	0.99544	0.92742	Imputed	0.02469	-1.51610 (0.29893)	2.88868e-06
470	rs6141443	20	32601929	RALY	genic upstream, intron	C	G	0.99513	0.91396	Imputed	0.02469	-1.51610 (0.29893)	2.88868e-06
471	rs6142099	20	32689199	EIF2S2	intron	G	A	0.99697	0.94224	Imputed	0.02469	-1.51610 (0.29893)	2.88868e-06
472	rs149909493	2	236406535	AGAP1	genic upstream, intron	C	T	0.99697	0.86236	Imputed	0.01765	-1.84347 (0.36525)	2.92067e-06
473	rs12908202	15	38662747	NA	NA	A	G	0.98991	0.87695	Imputed	0.0122	-2.91510 (0.57580)	2.92752e-06
474	rs146436336	8	75952757	NA	NA	A	G	0.99805	0.9121	Imputed	0.01176	-2.81090 (0.55719)	2.94811e-06
475	rs145971013	8	75956543	NA	NA	A	G	0.99801	0.91162	Imputed	0.01176	-2.81090 (0.55719)	2.94811e-06
476	rs559400605	8	75975511	NA	NA	G	C	0.99829	0.9063	Imputed	0.01176	-2.81090 (0.55719)	2.94811e-06
477	rs536458034	8	75979218	NA	NA	C	T	0.99822	0.90506	Imputed	0.01176	-2.81090 (0.55719)	2.94811e-06
478	rs144817525	8	75981465	NA	NA	G	A	0.99742	0.8664	Imputed	0.01176	-2.81090 (0.55719)	2.94811e-06
479	ss1388101677	12	9497308	LOC105369649	intron	G	A	0.99846	0.94426	Imputed	0.01948	-2.20338 (0.43295)	2.96865e-06
480	rs112256663	8	76567928	NA	NA	T	C	0.99202	0.69309	Imputed	0.01176	-2.80436 (0.55631)	2.99283e-06
481	rs182997031	8	77484554	LOC107986952	intron	A	C	0.999	0.92212	Imputed	0.01176	-2.80436 (0.55631)	2.99283e-06
482	rs187557718	8	77490183	LOC107986952	intron	A	C	0.99999	0.99929	Imputed	0.01176	-2.80436 (0.55631)	2.99283e-06
483	rs113634683	8	77545352	ZFHX4-AS1	intron	T	G	0.9955	0.81998	Imputed	0.01176	-2.80436 (0.55631)	2.99283e-06
484	rs112456894	8	77546183	ZFHX4-AS1	intron	A	C	0.99508	0.81445	Imputed	0.01176	-2.80436 (0.55631)	2.99283e-06
485	rs113924468	8	77546739	ZFHX4-AS1	intron	A	G	0.99508	0.81445	Imputed	0.01176	-2.80436 (0.55631)	2.99283e-06
486	rs560191866	8	77548269	ZFHX4-AS1	intron	G	A	0.99426	0.78348	Imputed	0.01176	-2.80436 (0.55631)	2.99283e-06
487	rs111928769	8	77548467	ZFHX4-AS1	intron	T	C	0.99521	0.81586	Imputed	0.01176	-2.80436 (0.55631)	2.99283e-06
488	rs113097625	8	77550456	ZFHX4-AS1	intron	G	T	0.9958	0.82176	Imputed	0.01176	-2.80436 (0.55631)	2.99283e-06
489	rs113386478	8	77553007	ZFHX4-AS1	intron	G	A	0.99649	0.84182	Imputed	0.01176	-2.80436 (0.55631)	2.99283e-06
490	rs112272695	8	77553298	ZFHX4-AS1	intron	C	T	0.99665	0.84493	Imputed	0.01176	-2.80436 (0.55631)	2.99283e-06
491	rs113231513	8	77555191	ZFHX4-AS1	intron	C	T	0.99665	0.84493	Imputed	0.01176	-2.80436 (0.55631)	2.99283e-06
492	rs116931843	8	77558441	ZFHX4-AS1	intron	A	C	0.9952	0.84084	Imputed	0.01176	-2.80436 (0.55631)	2.99283e-06
493	14:52293858:CA:C	14	52293858	NA	NA	CA	C	0.9996	0.96466	Imputed	0.0119	2.73432 (0.54194)	3.00141e-06
494	14:52373212:T:TA	14	52373212	NA	NA	T	TA	0.99942	0.96163	Imputed	0.0119	2.73432 (0.54194)	3.00141e-06
495	rs116504909	14	52405985	GNG2	intron	T	G	0.99986	0.99026	Imputed	0.0119	2.73432 (0.54194)	3.00141e-06
496	rs145730009	14	52406037	GNG2	intron	A	T	0.99992	0.992	Imputed	0.0119	2.73432 (0.54194)	3.00141e-06
497	rs115219682	14	52434957	GNG2	3 -prime UTR	G	T	1	0.99971	Genotyped	0.0119	2.73432 (0.54194)	3.00141e-06
498	rs116634706	14	52445832	NA	NA	A	G	0.99999	0.99909	Genotyped	0.0119	2.73432 (0.54194)	3.00141e-06
499	rs145535381	14	52453519	LOC105370497	intron	A	G	0.99904	0.93171	Imputed	0.0119	2.73432 (0.54194)	3.00141e-06
500	rs190210770	14	52532885	NID2	intron	C	A	0.99624	0.82196	Imputed	0.0119	2.73432 (0.54194)	3.00141e-06
501	rs148974009	14	52611059	NA	NA	T	C	0.99805	0.87739	Imputed	0.0119	2.73432 (0.54194)	3.00141e-06
502	14:52621471:GA:G	14	52621471	NA	NA	GA	G	0.99806	0.87751	Imputed	0.0119	2.73432 (0.54194)	3.00141e-06
503	rs139382830	14	52662689	NA	NA	A	T	0.99717	0.86901	Imputed	0.0119	2.73432 (0.54194)	3.00141e-06
504	rs9262397	6	30955127	MUC21	non-coding, coding sequence, missense	C	A	0.97001	0.82233	Imputed	0.1747	0.60979 (0.12075)	3.00752e-06
505	rs190858592	10	126913108	NA	NA	T	A	0.9959	0.84954	Imputed	0.03571	1.47261 (0.29201)	3.03003e-06
506	rs145009447	10	126930594	NA	NA	G	A	0.99546	0.82538	Imputed	0.03571	1.47261 (0.29201)	3.03003e-06
507	rs111929892	2	187295490	NA	NA	C	T	0.99673	0.92731	Imputed	0.05294	1.15844 (0.23007)	3.06143e-06
508	rs61481387	20	31397400	DNMT3B	downstream, 500B downstream	G	A	0.9886	0.69362	Imputed	0.03086	-1.66553 (0.32953)	3.09251e-06
509	8:98162540:TAA:T	8	98162540	NA	NA	TAA	T	0.99067	0.90163	Imputed	0.04217	-1.32399 (0.26260)	3.1087e-06
510	rs77201752	9	1651444	NA	NA	A	G	0.99961	0.97788	Imputed	0.02976	-1.43881 (0.28588)	3.15228e-06
511	rs188999588	9	1651884	NA	NA	C	T	0.99715	0.81216	Imputed	0.02976	-1.43881 (0.28588)	3.15228e-06
512	rs114801093	9	1653696	NA	NA	A	G	0.99539	0.72043	Imputed	0.02976	-1.43881 (0.28588)	3.15228e-06
513	rs148154142	9	1656077	NA	NA	T	C	0.99542	0.72425	Imputed	0.02976	-1.43881 (0.28588)	3.15228e-06
514	rs114252761	9	1657228	NA	NA	T	C	0.99542	0.72425	Imputed	0.02976	-1.43881 (0.28588)	3.15228e-06
515	rs116279929	9	1658029	NA	NA	T	C	0.99539	0.72239	Imputed	0.02976	-1.43881 (0.28588)	3.15228e-06
516	rs114050849	9	1661469	NA	NA	G	A	0.99539	0.72238	Imputed	0.02976	-1.43881 (0.28588)	3.15228e-06
517	rs114369432	9	1662704	NA	NA	G	A	1	0.99994	Genotyped	0.02976	-1.43881 (0.28588)	3.15228e-06
518	rs114381911	9	1663038	NA	NA	A	G	0.99542	0.72425	Imputed	0.02976	-1.43881 (0.28588)	3.15228e-06
519	rs115526010	9	1665245	NA	NA	G	C	0.99533	0.71751	Imputed	0.02976	-1.43881 (0.28588)	3.15228e-06
520	rs76840528	18	61519868	NA	NA	G	T	0.9985	0.97743	Imputed	0.04706	-1.27513 (0.25366)	3.16373e-06
521	rs6942674	7	116864331	ST7	intron, downstream, genic downstream	C	T	0.99972	0.99404	Genotyped	0.02299	-1.68899 (0.33668)	3.16867e-06
522	rs10016646	4	24032177	PPARGC1A	genic upstream, intron	G	A	0.99567	0.94034	Imputed	0.03614	-1.44132 (0.28638)	3.2182e-06
523	rs1218262	13	79442572	NA	NA	A	G	0.99221	0.93887	Imputed	0.11765	-0.90201 (0.17977)	3.27925e-06
524	rs1218263	13	79442743	NA	NA	A	T	0.99221	0.93887	Imputed	0.11765	-0.90201 (0.17977)	3.27925e-06
525	rs2780735	13	79442962	NA	NA	G	A	0.99221	0.93887	Imputed	0.11765	-0.90201 (0.17977)	3.27925e-06
526	rs2793273	13	79443021	NA	NA	T	C	0.99221	0.93887	Imputed	0.11765	-0.90201 (0.17977)	3.27925e-06
527	rs78791738	17	8731061	PIK3R6	intron, genic downstream	A	G	0.98322	0.93278	Imputed	0.31177	0.65346 (0.13024)	3.28512e-06
528	rs12735487	1	7245162	CAMTA1	intron, genic upstream, genic downstream	G	A	0.99821	0.96961	Genotyped	0.03614	1.51379 (0.30112)	3.29016e-06
529	rs12963945	18	75020532	NA	NA	A	G	0.99331	0.92631	Imputed	0.06548	-1.20072 (0.23921)	3.32276e-06
530	rs12964355	18	75020761	NA	NA	A	G	0.99364	0.93014	Imputed	0.06548	-1.20072 (0.23921)	3.32276e-06
531	rs116742020	4	145294970	LOC105377462	intron	C	T	0.99818	0.96234	Imputed	0.03933	1.44141 (0.28866)	3.34624e-06
532	rs114516372	4	145326374	LOC105377462	intron	C	T	0.99906	0.97148	Imputed	0.03933	1.44141 (0.28866)	3.34624e-06
533	rs115494913	4	145327672	LOC105377462	intron	C	G	0.99908	0.97194	Imputed	0.03933	1.44141 (0.28866)	3.34624e-06
534	4:145328082:AT:A	4	145328082	NA	NA	AT	A	0.99908	0.97194	Imputed	0.03933	1.44141 (0.28866)	3.34624e-06
535	rs12814397	12	18608257	PIK3C2G	intron, genic downstream	C	T	0.99537	0.78009	Imputed	0.0122	-2.81688 (0.56041)	3.37062e-06
536	rs557126066	12	18609760	PIK3C2G	genic downstream, intron	G	A	0.99551	0.7893	Imputed	0.0122	-2.81688 (0.56041)	3.37062e-06
537	rs142828758	12	18610034	PIK3C2G	intron, genic downstream	G	A	0.99539	0.78356	Imputed	0.0122	-2.81688 (0.56041)	3.37062e-06
538	rs558048657	18	1986114	NA	NA	C	A	0.98742	0.5849	Imputed	0.02381	-1.70481 (0.33992)	3.37641e-06
539	rs11666114	19	29690571	NA	NA	C	T	0.98659	0.85471	Imputed	0.06395	1.14426 (0.22871)	3.40499e-06
540	rs148037882	19	29717889	NA	NA	C	T	0.98909	0.88095	Imputed	0.06395	1.14426 (0.22871)	3.40499e-06
541	rs76738117	19	29717976	NA	NA	C	T	0.98909	0.88095	Imputed	0.06395	1.14426 (0.22871)	3.40499e-06
542	rs59817498	19	29720661	NA	NA	C	T	0.98779	0.87095	Imputed	0.06395	1.14426 (0.22871)	3.40499e-06
543	rs139903565	7	115273752	NA	NA	G	A	0.99756	0.8735	Imputed	0.02299	-1.63618 (0.32740)	3.41519e-06
544	rs149485446	7	115284579	NA	NA	A	G	0.99756	0.87358	Imputed	0.02299	-1.63618 (0.32740)	3.41519e-06
545	7:115286911:CT:C	7	115286911	NA	NA	CT	C	0.99751	0.87081	Imputed	0.02299	-1.63618 (0.32740)	3.41519e-06
546	rs138431820	7	115288033	NA	NA	T	C	0.99756	0.87358	Imputed	0.02299	-1.63618 (0.32740)	3.41519e-06
547	rs189704679	10	123333870	FGFR2	genic upstream, intron	C	G	0.99932	0.98667	Imputed	0.05814	1.19695 (0.23932)	3.4272e-06
548	rs180890406	10	123333998	FGFR2	genic upstream, intron	G	A	0.99931	0.98662	Imputed	0.05814	1.19695 (0.23932)	3.4272e-06
549	rs41302271	10	123334964	FGFR2	intron, genic upstream	C	T	0.99949	0.98986	Imputed	0.05814	1.19695 (0.23932)	3.4272e-06
550	10:123338800:T:TG	10	123338800	NA	NA	T	TG	0.9996	0.99205	Imputed	0.05814	1.19695 (0.23932)	3.4272e-06
551	rs1536451	10	14155766	FRMD4A	intron, genic upstream	A	T	0.99715	0.98299	Imputed	0.12658	-0.80373 (0.15958)	3.4621e-06
552	rs6491917	13	105714843	NA	NA	A	G	0.989	0.94013	Imputed	0.17857	-0.86416 (0.17261)	3.49468e-06
553	rs6491918	13	105714868	NA	NA	T	C	0.989	0.94013	Imputed	0.17857	-0.86416 (0.17261)	3.49468e-06
554	rs189487185	18	61491394	NA	NA	A	G	0.9953	0.92612	Imputed	0.03529	-1.43632 (0.28720)	3.49927e-06
555	18:61491890:CA:C	18	61491890	NA	NA	CA	C	0.99532	0.91999	Imputed	0.03529	-1.43632 (0.28720)	3.49927e-06
556	rs527728534	18	61491893	NA	NA	G	T	0.99532	0.91999	Imputed	0.03529	-1.43632 (0.28720)	3.49927e-06
557	rs114798559	18	61493352	NA	NA	C	T	0.99644	0.9318	Imputed	0.03529	-1.43632 (0.28720)	3.49927e-06
558	rs79118809	18	61494983	NA	NA	T	G	0.99576	0.92978	Imputed	0.03529	-1.43632 (0.28720)	3.49927e-06
559	rs35990721	12	131008082	RIMBP2	intron	C	A	0.9772	0.65587	Imputed	0.01705	-1.78890 (0.35901)	3.55257e-06
560	rs16883107	4	11513299	LOC107986178	intron, genic upstream	G	A	0.99524	0.82246	Imputed	0.025	-1.82805 (0.36387)	3.55573e-06
561	rs1753369	10	17541614	NA	NA	A	G	0.99536	0.92954	Imputed	0.01235	-3.01869 (0.60183)	3.58775e-06
562	rs72810855	2	76769226	NA	NA	C	T	0.99671	0.87958	Imputed	0.01786	-1.76446 (0.35319)	3.64486e-06
563	rs76086109	3	137204073	NA	NA	T	A	0.99254	0.67646	Imputed	0.02907	-1.43997 (0.28895)	3.67853e-06
564	rs186448180	3	137206084	NA	NA	A	G	0.99312	0.69845	Imputed	0.02907	-1.43997 (0.28895)	3.67853e-06
565	rs150843830	3	137206544	NA	NA	G	A	0.99312	0.69845	Imputed	0.02907	-1.43997 (0.28895)	3.67853e-06
566	rs59373029	20	32564142	NA	NA	T	G	0.99697	0.94563	Imputed	0.03086	-1.45130 (0.28975)	3.688e-06
567	rs112706486	14	64232139	SYNE2	genic upstream, intron	C	T	0.99096	0.94099	Imputed	0.16265	0.87245 (0.17462)	3.70938e-06
568	rs113773312	21	35388268	LOC105372789, LOC105372790	non-coding, genic downstream, intron	G	A	0.9999	0.9964	Imputed	0.01875	-2.12337 (0.42404)	3.78706e-06
569	rs112074330	21	35390629	LOC105372789, LOC105372790	intron, genic downstream	G	A	0.99996	0.99856	Imputed	0.01875	-2.12337 (0.42404)	3.78706e-06
570	rs111712222	21	35391365	LOC105372789, LOC105372790	genic downstream, intron, upstream, 2KB upstream	A	G	1	0.99998	Genotyped	0.01875	-2.12337 (0.42404)	3.78706e-06
571	rs113216667	21	35393209	LOC105372789, LOC105372790	genic downstream, intron, upstream, 2KB upstream	G	A	0.99994	0.99791	Imputed	0.01875	-2.12337 (0.42404)	3.78706e-06
572	rs113353040	21	35399360	LOC105372790	intron, genic downstream	C	T	0.99982	0.99272	Imputed	0.01875	-2.12337 (0.42404)	3.78706e-06
573	rs112510328	21	35401060	LOC105372790	intron, genic downstream	G	C	0.99902	0.96252	Imputed	0.01875	-2.12337 (0.42404)	3.78706e-06
574	rs111368910	21	35403470	LOC105372790	intron, genic downstream	A	G	0.99664	0.88963	Imputed	0.01875	-2.12337 (0.42404)	3.78706e-06
575	11:97628712:GA:G	11	97628712	NA	NA	GA	G	0.99591	0.94872	Imputed	0.06322	1.00064 (0.20129)	3.78936e-06
576	rs115608376	11	97628782	NA	NA	T	C	0.99591	0.94872	Imputed	0.06322	1.00064 (0.20129)	3.78936e-06
577	8:21218384:CT:C	8	21218384	NA	NA	CT	C	0.99773	0.9405	Imputed	0.02941	-1.91008 (0.38365)	3.8188e-06
578	rs112422499	4	11473207	LOC107986178	intron, genic upstream	G	A	0.9985	0.96371	Imputed	0.0375	-1.53446 (0.30660)	3.82812e-06
579	rs7690491	4	11477861	LOC107986178	genic upstream, intron	A	G	0.99882	0.97125	Imputed	0.0375	-1.53446 (0.30660)	3.82812e-06
580	rs28711273	4	11487906	LOC107986178	intron, genic upstream	A	G	0.99901	0.97498	Imputed	0.0375	-1.53446 (0.30660)	3.82812e-06
581	rs28490361	4	11493560	LOC107986178	intron, genic upstream	A	G	0.99813	0.96179	Imputed	0.0375	-1.53446 (0.30660)	3.82812e-06
582	rs28375889	4	11493822	LOC107986178	intron, genic upstream	G	A	0.99839	0.96266	Imputed	0.0375	-1.53446 (0.30660)	3.82812e-06
583	rs113433620	4	11494667	LOC107986178	intron, genic upstream	G	A	0.99867	0.96649	Imputed	0.0375	-1.53446 (0.30660)	3.82812e-06
584	rs6810495	4	11506327	LOC107986178	genic upstream, intron	C	T	0.99982	0.99463	Genotyped	0.0375	-1.53446 (0.30660)	3.82812e-06
585	rs28409733	4	11515252	LOC107986178	intron, genic upstream	A	T	0.99542	0.9075	Imputed	0.0375	-1.53446 (0.30660)	3.82812e-06
586	rs12479913	20	56148249	NA	NA	C	A	0.99848	0.95674	Imputed	0.01205	-2.99551 (0.60100)	3.88895e-06
587	rs60984066	20	56150336	NA	NA	T	C	0.99892	0.96438	Imputed	0.01205	-2.99551 (0.60100)	3.88895e-06
588	rs11811868	1	111486319	LRIF1	intron, genic downstream	G	C	0.99828	0.96098	Imputed	0.03529	-1.30030 (0.26163)	3.95073e-06
589	rs111507335	1	111501687	LRIF1	intron	G	A	0.99872	0.9658	Imputed	0.03529	-1.30030 (0.26163)	3.95073e-06
590	rs193001258	21	44603380	LOC105372821	non-coding	C	T	0.9965	0.6911	Imputed	0.01829	-1.76303 (0.35385)	3.99714e-06
591	rs79663333	21	44626001	NA	NA	G	A	0.99784	0.82577	Imputed	0.01829	-1.76303 (0.35385)	3.99714e-06
592	rs112702185	21	44632431	NA	NA	A	G	0.99766	0.79546	Imputed	0.01829	-1.76303 (0.35385)	3.99714e-06
593	rs34727861	3	63417505	SYNPR, SYNPR-AS1	genic upstream, intron	C	G	0.99146	0.70415	Imputed	0.04217	-1.41431 (0.28416)	3.99755e-06
594	rs6741547	2	228060413	COL4A3	intron	A	G	0.97431	0.9151	Imputed	0.33125	0.56940 (0.11403)	4.00039e-06
595	rs533237142	8	14284565	SGCZ	intron	A	G	0.99102	0.58449	Imputed	0.03049	-1.53799 (0.30871)	4.00352e-06
596	rs190546258	9	71489654	PIP5K1B	intron	C	T	0.99568	0.9076	Imputed	0.03659	1.33810 (0.26878)	4.06116e-06
597	rs141713983	9	71495052	PIP5K1B	intron	T	C	0.99535	0.90174	Imputed	0.03659	1.33810 (0.26878)	4.06116e-06
598	rs189388027	9	71508385	PIP5K1B	intron	G	T	0.99819	0.9501	Imputed	0.03659	1.33810 (0.26878)	4.06116e-06
599	rs190142513	9	71514406	PIP5K1B	intron	T	C	0.99783	0.9342	Imputed	0.03659	1.33810 (0.26878)	4.06116e-06
600	rs193089619	9	71529579	PIP5K1B	intron	C	T	0.99708	0.90826	Imputed	0.03659	1.33810 (0.26878)	4.06116e-06
601	rs191275023	9	71535441	PIP5K1B	intron	G	A	0.99839	0.93784	Imputed	0.03659	1.33810 (0.26878)	4.06116e-06
602	rs16920002	11	93915518	PANX1	downstream, 500B downstream	G	A	0.99811	0.94906	Imputed	0.04706	1.21680 (0.24528)	4.09587e-06
603	rs144189575	11	93919478	NA	NA	G	T	0.99796	0.94328	Imputed	0.04706	1.21680 (0.24528)	4.09587e-06
604	rs10929231	2	238321494	COL6A3	intron	G	A	0.98611	0.95122	Imputed	0.34118	0.70717 (0.14274)	4.20151e-06
605	rs11783678	8	131546768	LOC105375758	intron	C	G	0.99906	0.98918	Genotyped	0.08434	1.03078 (0.20769)	4.22103e-06
606	rs6565598	17	79539209	NPLOC4	intron, genic upstream	A	T	0.98223	0.6248	Imputed	0.03165	-1.65185 (0.33140)	4.22957e-06
607	rs35869315	1	165988876	NA	NA	G	A	0.99895	0.99118	Imputed	0.07927	-0.99647 (0.20061)	4.23986e-06
608	rs56843996	5	176207496	NA	NA	C	G	0.99677	0.9718	Imputed	0.13095	-0.87391 (0.17632)	4.24598e-06
609	rs2492779	1	212874024	BATF3	upstream, 2KB upstream	G	C	0.99269	0.92118	Imputed	0.03571	-1.45277 (0.29311)	4.2487e-06
610	rs3003487	1	212874932	BATF3	upstream, 2KB upstream	G	A	0.99098	0.90087	Imputed	0.03571	-1.45277 (0.29311)	4.2487e-06
611	rs2456823	1	212877767	NA	NA	G	C	0.99111	0.89871	Imputed	0.03571	-1.45277 (0.29311)	4.2487e-06
612	rs13136800	4	77364746	SHROOM3	intron	C	A	0.99938	0.98427	Genotyped	0.03012	-1.61651 (0.32597)	4.28785e-06
613	20:38748072:TTTTTATC:T	20	38748072	NA	NA	TTTTTATC	T	0.99531	0.72723	Imputed	0.01829	-1.72113 (0.34711)	4.38541e-06
614	rs189303743	15	69627836	PAQR5	genic upstream, intron	G	A	0.9996	0.96259	Imputed	0.01899	1.91598 (0.38513)	4.38755e-06
615	rs144059852	15	69640151	PAQR5	genic upstream, intron	G	C	0.9996	0.96235	Imputed	0.01899	1.91598 (0.38513)	4.38755e-06
616	rs145813472	15	69642887	PAQR5	genic upstream, intron	C	T	0.9996	0.9621	Imputed	0.01899	1.91598 (0.38513)	4.38755e-06
617	rs145172188	15	69653135	PAQR5	genic upstream, intron	A	T	0.99931	0.93343	Imputed	0.01899	1.91598 (0.38513)	4.38755e-06
618	rs146889327	15	69653339	PAQR5	genic upstream, intron	G	A	0.99918	0.92182	Imputed	0.01899	1.91598 (0.38513)	4.38755e-06
[truncated: 444 more rows]

## Sheet: Supplemental Table 8
Supplemental Table 8. SNPs above the nominal significance (1 × 10-5) threshold for the IWPC cohort which comprised 316 African Americans.
[truncated: 251 more rows]

[truncated: 12 more sheets: Supplemental Table 9, Supplemental Table 10, Supplemental Table 11, Supplemental Table 12, Supplemental Table 13, Supplemental Table 14, Supplemental Table 15, Supplemental Table 16, Supplemental Table 17, Supplemental Table 18, Supplemental Table 19, Supplemental Table 20]
